# Supplementary material for: Discovering in vivo cytokine-eQTL interactions from a lupus clinical trial
Source: Genome Biol. 2018 Oct 19;19:168. doi: 10.1186/s13059-018-1560-8 (PMC6195724; doi:10.1186/s13059-018-1560-8)
Supplement: Supplementary file 2 — Supplementary Tables S1-S6. (XLSX 6624 kb) [file 13059_2018_1560_MOESM2_ESM.xlsx]

## Sheet: Legends
Supplementary Table	Title	Notes
Table S1	eQTLs and interactions with IFN status and drug exposure.	NA indicates the Gene-SNP pair did not pass the threshold of at least 2 individuals with minor allele in each environmental factor group and therefore wasn’t tested for an interaction.
Table S2	Enrichment of transcription factor binding motifs interrupted by IFN-eQTL interaction SNPs (magnifiers and dampeners only)
Table S3	Correlations between gene expression principal components and covariates
Table S4	Enrichment of transcription factor binding motifs interrupted by drug-eQTL interaction SNPs (magnifiers and dampeners only)
Table S5	IFN differential expression summary statistics	Differentially expressed genes are defined as those with FDR<0.05 and fold change >1.2
Table S6	Drug exposure differential expression summary statistics	Differentially expressed genes are defined as those with FDR<0.05 and fold change >1.2

## Sheet: Table S1
Ensembl_ID	Gene_name	Gene_chr	Gene_genomic_start	Gene_genomic_end	eqtl_window_start	eqtl_window_end	eqtl_window_bp	SNP	SNP_chr	SNP_pos	Minor_allele	Major_allele	MAF	eQTL_beta	eQTL_SE	eQTL_beta/SE	eQTL_chi_stat	eQTL_chi_pvalue	IFN_Interaction_beta	IFN_Interaction_SE	IFN_Interaction_beta/SE	IFN_Interaction_chi_stat	IFN_Interaction_chi_pvalue	IFN_Interaction_qvalue	IFN_magnification	Drug_Interaction_beta	Drug_Interaction_SE	Drug_Interaction_beta/SE	Drug_Interaction_chi_stat	Drug_Interaction_chi_pvalue	Drug_Interaction_qvalue	Drug_magnification
ENSG00000259235.1	RP11-605F22.2	15	48481234	48483888	48231234	48733888	502654	rs964611	15	48597514	A	C	0.17	0.914617	0.0330092	27.708	282.347	2.31311e-63	-0.0657374	0.0586865	-1.12015	1.25212	0.263147	0.574349	NA	-0.167014	0.0334177	-4.99777	23.6564	1.1516e-06	0.00407048	Dampener
ENSG00000204001.5	LCN8	9	139648838	139652678	139398838	139902678	503840	rs1360879	9	139643023	A	G	0.18	1.33808	0.0653679	20.4699	197.718	6.57564e-45	0.298543	0.110444	2.70311	7.08212	0.00778568	0.145436	Magnifier	0.18577	0.0447989	4.14675	16.6183	4.57068e-05	0.0621442	Magnifier
ENSG00000042832.7	TG	8	133879203	134147147	133629203	134397147	767944	rs180206	8	133883102	C	T	0.41	-0.174139	0.0192821	-9.03114	65.5034	5.80149e-16	-0.0684261	0.0376787	-1.81604	3.28133	0.0700721	0.362856	NA	-0.120937	0.0297375	-4.06681	16.1413	5.87873e-05	0.0621442	Magnifier
ENSG00000131591.13	C1orf159	1	1017198	1051741	767198	1301741	534543	rs6671356	1	1040026	C	T	0.17	-0.0990614	0.0161004	-6.15273	35.2595	2.88577e-09	-0.0141748	0.0310544	-0.45645	0.206529	0.649502	0.731723	NA	0.103406	0.025619	4.03629	15.8021	7.0326e-05	0.0621442	Dampener
ENSG00000133454.11	MYO18B	22	26138111	26427007	25888111	26677007	788896	rs133866	22	26148077	T	C	0.18	0.152327	0.0225855	6.74444	39.0444	4.14275e-10	-0.0393833	0.0379855	-1.0368	1.04906	0.305723	0.603206	NA	0.0867223	0.0223305	3.88357	14.7823	0.000120664	0.0670013	Magnifier
ENSG00000163485.11	ADORA1	1	203059782	203136533	202809782	203386533	576751	rs10920570	1	203098818	G	A	0.29	0.416228	0.0242436	17.1685	166.019	5.47955e-38	-0.0769402	0.0413015	-1.86289	3.43505	0.0638267	0.350289	NA	0.092772	0.0236738	3.91876	14.7753	0.000121113	0.0670013	Magnifier
ENSG00000170866.7	LILRA3	19	54799854	54809952	54549854	55059952	510098	rs103294	19	54797848	T	C	0.21	-2.12919	0.122753	-17.3453	168.126	1.89857e-38	0.0766023	0.108913	0.703334	0.494295	0.482018	0.682792	NA	0.168786	0.0433828	3.89063	14.6032	0.000132689	0.0670013	Dampener
ENSG00000158748.3	HTR6	1	19991780	20006055	19741780	20256055	514275	rs7527271	1	20014753	G	A	0.43	-0.342577	0.0217464	-15.7533	150.71	1.21248e-34	0.0151207	0.0427035	0.354086	0.123903	0.72484	0.753481	NA	-0.105381	0.0283104	-3.72233	13.5523	0.000232005	0.102507	Magnifier
ENSG00000164039.10	BDH2	4	104000592	104021040	103750592	104271040	520448	rs2711897	4	104023567	T	C	0.38	0.230191	0.0172439	13.3491	118.798	1.15942e-27	-0.0149937	0.036476	-0.411057	0.167932	0.681957	0.741316	NA	0.0971922	0.0264384	3.67618	13.2372	0.000274442	0.107784	Magnifier
ENSG00000163584.13	RPL22L1	3	170582664	170588272	170332664	170838272	505608	rs13063927	3	170582888	T	C	0.24	0.179441	0.0201456	8.90723	61.9537	3.51626e-15	-0.0167842	0.039178	-0.428408	0.180618	0.670843	0.73991	NA	-0.122819	0.0347528	-3.53406	12.2511	0.000464975	0.137554	Dampener
ENSG00000157322.12	CLEC18A	16	69984810	69998141	69734810	70248141	513331	rs3192882	16	69975631	T	A	0.3	-0.404773	0.0283696	-14.2679	128.526	8.61101e-30	-0.0705069	0.0518759	-1.35914	1.83724	0.175274	0.503612	NA	-0.113133	0.0322079	-3.51258	12.0963	0.000505223	0.137554	Magnifier
ENSG00000183092.11	BEGAIN	14	101003486	101053750	100753486	101303750	550264	rs13065	14	100996312	T	C	0.45	1.1734	0.0418547	28.0352	274.349	1.27939e-61	0.16939	0.060113	2.81786	7.78141	0.00527866	0.114628	Magnifier	0.114386	0.0324086	3.52951	11.9773	0.000538539	0.137554	Magnifier
ENSG00000234426.1	RP11-459O1.2	6	89008669	89130752	88758669	89380752	622083	rs1870832	6	89157027	G	A	0.29	1.0575	0.041646	25.3926	259.978	1.73528e-58	0.308067	0.0639296	4.81884	21.656	3.26184e-06	0.000574991	Magnifier	-0.138027	0.0394761	-3.49646	11.8135	0.000588018	0.137554	Dampener
ENSG00000116685.11	KIAA2013	1	11979648	11986485	11729648	12236485	506837	rs2236057	1	12062205	A	G	0.37	0.1049	0.00969217	10.8232	88.3769	5.40989e-21	0.0121151	0.0172374	0.702838	0.48128	0.487843	0.684043	NA	-0.0342383	0.00995421	-3.43958	11.6323	0.00064815	0.137554	Dampener
ENSG00000164930.7	FZD6	8	104310661	104345094	104060661	104595094	534433	rs2687354	8	104345933	A	G	0.22	-0.313179	0.0332134	-9.42929	69.8024	6.55534e-17	-0.0276361	0.0553513	-0.499286	0.248881	0.617864	0.722445	NA	0.10806	0.0313467	3.44727	11.6277	0.000649779	0.137554	Dampener
ENSG00000135047.10	CTSL	9	90340434	90346308	90090434	90596308	505874	rs3118869	9	90340863	A	C	0.47	-0.265173	0.0337164	-7.8648	53.0826	3.1982e-13	0.0796542	0.0606816	1.31266	1.71148	0.190793	0.516492	NA	-0.124809	0.036171	-3.45054	11.5153	0.000690264	0.137554	Magnifier
ENSG00000248508.2	SRP14-AS1	15	40331512	40359491	40081512	40609491	527979	rs8041057	15	40330629	C	T	0.37	-0.16762	0.0144132	-11.6296	95.4458	1.51999e-22	0.0354905	0.025291	1.40329	1.92819	0.164956	0.491382	NA	-0.0738506	0.0216152	-3.4166	11.3007	0.000774792	0.137554	Magnifier
ENSG00000165171.6	WBSCR27	7	73248920	73256865	72998920	73506865	507945	rs13232463	7	73249299	G	C	0.38	0.528466	0.0148666	35.5472	333.822	1.41355e-74	0.0295231	0.0291991	1.0111	1.01982	0.312563	0.603862	NA	0.0839531	0.0248306	3.38104	11.2316	0.000804159	0.137554	Magnifier
ENSG00000237637.1	FRY-AS1	13	32599451	32605776	32349451	32855776	506325	rs416443	13	32601801	T	C	0.35	-0.0916205	0.0111207	-8.23876	56.1406	6.74699e-14	0.00399593	0.022238	0.179689	0.0322849	0.857404	0.778844	NA	0.0618675	0.0181586	3.40707	11.2105	0.000813346	0.137554	Dampener
ENSG00000066583.7	ISOC1	5	128430444	128449721	128180444	128699721	519277	rs2577487	5	128261415	T	C	0.37	-0.167063	0.0180851	-9.23763	68.5451	1.24009e-16	0.0871926	0.0312348	2.79152	7.35371	0.00669245	0.13551	Dampener	0.0672799	0.0198375	3.39155	11.2006	0.000817695	0.137554	Dampener
ENSG00000264070.1	DND1P1	17	43663237	43664295	43413237	43914295	501058	rs17761838	17	43774959	C	T	0.17	0.997275	0.0495081	20.1437	201.455	1.00559e-45	0.200477	0.0802538	2.49804	6.18847	0.0128585	0.19076	Magnifier	0.139061	0.0412903	3.36789	11.1384	0.000845582	0.137554	Magnifier
ENSG00000149922.6	TBX6	16	30097114	30103208	29847114	30353208	506094	rs67832915	16	30130493	C	A	0.46	0.144444	0.0184739	7.81879	52.0176	5.5004e-13	0.0237087	0.0370969	0.639102	0.406686	0.523656	0.691526	NA	0.0827556	0.0247082	3.34932	11.0511	0.000886327	0.137554	Magnifier
ENSG00000162341.11	TPCN2	11	68816365	68858072	68566365	69108072	541707	rs10750836	11	68815523	C	T	0.24	-0.229112	0.0215144	-10.6492	83.8535	5.32818e-20	0.0423567	0.0291077	1.45517	2.11158	0.146188	0.480673	NA	0.0512093	0.0152307	3.36225	10.9975	0.000912366	0.137554	Dampener
ENSG00000168874.8	ATOH8	2	85978467	86015189	85728467	86265189	536722	rs1561284	2	85924295	A	C	0.43	-0.892589	0.0609939	-14.6341	135.853	2.14822e-31	0.0485189	0.078042	0.621703	0.386309	0.534246	0.693816	NA	-0.126937	0.0379506	-3.3448	10.9099	0.00095652	0.137554	Magnifier
ENSG00000161055.3	SCGB3A1	5	180017103	180018540	179767103	180268540	501437	rs6877400	5	179996111	G	A	0.11	1.59939	0.0492813	32.4543	310.689	1.54575e-69	0.113567	0.0942399	1.20508	1.44691	0.229025	0.545417	NA	0.22974	0.0688695	3.33587	10.8784	0.000972897	0.137554	Magnifier
ENSG00000151640.8	DPYSL4	10	134000404	134019280	133750404	134269280	518876	rs2101613	10	134002767	A	G	0.47	-0.662092	0.0599597	-11.0423	90.4454	1.90157e-21	-0.0586455	0.0712966	-0.822557	0.675978	0.410975	0.651975	NA	-0.102227	0.0306762	-3.33246	10.712	0.0010644	0.144703	Magnifier
ENSG00000182580.2	EPHB3	3	184279572	184300197	184029572	184550197	520625	rs4074988	3	184355123	A	G	0.46	0.209611	0.0313773	6.68034	39.8747	2.70792e-10	-0.0467894	0.0545139	-0.858302	0.735851	0.390993	0.644855	NA	-0.111621	0.0340946	-3.27387	10.5369	0.00117017	0.15319	Dampener
ENSG00000116678.14	LEPR	1	65886248	66107242	65636248	66357242	720994	rs9436301	1	65895927	C	T	0.26	0.20525	0.0286705	7.15894	44.2226	2.93071e-11	-0.0308319	0.049981	-0.616872	0.378399	0.538461	0.695227	NA	-0.106981	0.0329342	-3.24831	10.4045	0.00125706	0.158687	Dampener
ENSG00000003137.4	CYP26B1	2	72356367	72375167	72106367	72625167	518800	rs2159823	2	72471218	G	C	0.12	1.52835	0.0703118	21.7367	218.89	1.57907e-49	NA	NA	NA	NA	NA	NA	NA	-0.104109	0.0319231	-3.26124	10.305	0.00132669	0.160348	Dampener
ENSG00000180767.5	CHST13	3	126243126	126262134	125993126	126512134	519008	rs7613347	3	126243419	A	C	0.46	0.885831	0.0438387	20.2066	198.336	4.8195e-45	0.0404552	0.0633613	0.638483	0.397357	0.528457	0.691526	NA	0.109619	0.0337217	3.25069	10.2485	0.00136796	0.160348	Magnifier
ENSG00000054179.7	ENTPD2	9	139942550	139948497	139692550	140198497	505947	rs7861020	9	139947473	G	T	0.32	0.345189	0.0513252	6.72552	39.8614	2.72643e-10	-0.163661	0.0866308	-1.88917	3.4355	0.0638094	0.350289	NA	-0.162508	0.0505291	-3.21612	10.1975	0.0014063	0.160348	Dampener
ENSG00000203797.5	DDO	6	110712974	110736765	110462974	110986765	523791	rs9481066	6	110742158	G	A	0.47	0.364846	0.02129	17.1369	163.964	1.54058e-37	0.038878	0.0384447	1.01127	1.02044	0.312414	0.603862	NA	0.0861008	0.0269163	3.19884	10.0823	0.00149702	0.165356	Magnifier
ENSG00000227039.2	ITGB2-AS1	21	46340966	46349593	46090966	46599593	508627	rs1721	21	46349496	T	C	0.42	0.337464	0.0391412	8.6217	60.9856	5.74938e-15	-0.0569021	0.0470161	-1.21027	1.45241	0.228142	0.544766	NA	0.04868	0.0152482	3.19252	9.99116	0.00157294	0.166541	Magnifier
ENSG00000187624.7	C17orf97	17	260118	273510	10118	523510	513392	rs11150882	17	259648	A	G	0.29	1.14131	0.0270229	42.235	391.995	3.04503e-87	0.116496	0.0449672	2.59069	6.6225	0.0100698	0.164616	Magnifier	0.0963445	0.0303153	3.17808	9.9315	0.00162474	0.166541	Magnifier
ENSG00000251179.1	RP11-893F2.9	17	48358938	48365216	48108938	48615216	506278	rs2254177	17	48358419	A	G	0.28	-0.225922	0.0204709	-11.0362	89.7064	2.76257e-21	NA	NA	NA	NA	NA	NA	NA	0.097582	0.0307094	3.1776	9.90412	0.00164909	0.166541	Dampener
ENSG00000232871.4	SEC1P	19	49141328	49184461	48891328	49434461	543133	rs7249417	19	49114383	C	T	0.36	-0.140292	0.0122617	-11.4415	92.7102	6.05408e-22	0.0382133	0.0233985	1.63316	2.64297	0.104009	0.421768	NA	-0.058574	0.0185651	-3.15506	9.82576	0.00172085	0.16783	Magnifier
ENSG00000103248.13	MTHFSD	16	86563782	86588841	86313782	86838841	525059	rs4843390	16	86568824	A	G	0.13	-0.178199	0.0194156	-9.17809	67.5142	2.09173e-16	0.00165401	0.0361817	0.045714	0.00207981	0.963625	0.796834	NA	-0.0667466	0.0208033	-3.20845	9.78771	0.00175682	0.16783	Magnifier
ENSG00000183386.5	FHL3	1	38462442	38471278	38212442	38721278	508836	rs4634868	1	38465315	A	G	0.25	0.52015	0.0307757	16.9013	160.204	1.02107e-36	0.0540805	0.0481126	1.12404	1.26125	0.261414	0.574349	NA	-0.0698389	0.0222102	-3.14445	9.72945	0.00181338	0.168675	Dampener
ENSG00000116299.12	KIAA1324	1	109656301	109749401	109406301	109999401	593100	rs676385	1	109705022	A	G	0.39	-1.18926	0.0673853	-17.6486	169.557	9.24677e-39	-0.0912449	0.0716124	-1.27415	1.60472	0.205236	0.52771	NA	0.114379	0.0362984	3.15108	9.6248	0.00191968	0.172626	Dampener
ENSG00000204020.5	LIPN	10	90521163	90537999	90271163	90787999	516836	rs10509554	10	90525792	T	C	0.22	0.637195	0.0388594	16.3975	153.344	3.22177e-35	0.0976654	0.0635252	1.53743	2.34415	0.125754	0.452183	NA	-0.116088	0.0370584	-3.13256	9.59269	0.00195354	0.172626	Dampener
ENSG00000175711.4	B3GNTL1	17	80900031	81009686	80650031	81259686	609655	rs1143006	17	81006387	A	G	0.26	0.198176	0.0217962	9.09224	65.5408	5.69224e-16	-0.0188519	0.0316547	-0.59555	0.354512	0.55157	0.697447	NA	-0.0612972	0.0198783	-3.08362	9.38798	0.00218413	0.184815	Dampener
ENSG00000047188.11	YTHDC2	5	112849380	112930982	112599380	113180982	581602	rs1017209	5	112844988	G	A	0.34	0.106102	0.00977776	10.8514	87.3072	9.29091e-21	0.0178402	0.0169369	1.05333	1.10785	0.29255	0.596765	NA	-0.0391529	0.0126787	-3.08809	9.36575	0.00221077	0.184815	Dampener
ENSG00000070759.12	TESK2	1	45809555	45956872	45559555	46206872	647317	rs2275276	1	45973928	A	G	0.39	-0.0901695	0.0141637	-6.36622	35.8996	2.07751e-09	0.00729689	0.0278914	0.261618	0.0683476	0.793758	0.764959	NA	0.0581312	0.0189084	3.07435	9.33487	0.00224834	0.184815	Dampener
ENSG00000175518.6	UBQLNL	11	5535623	5537935	5285623	5787935	502312	rs7939159	11	5642001	C	T	0.3	0.273219	0.0258135	10.5843	82.3954	1.11415e-19	0.0940243	0.0456679	2.05887	4.19244	0.0406047	0.302717	NA	-0.0933722	0.0304774	-3.06366	9.16974	0.0024605	0.189029	Dampener
ENSG00000120645.7	IQSEC3	12	175931	287626	-74069	537626	611695	rs56204927	12	248202	C	G	0.37	0.820048	0.0453243	18.0929	175.655	4.30794e-40	0.0381946	0.0516259	0.739835	0.540423	0.462257	0.676727	NA	0.0863851	0.0282511	3.05776	9.11386	0.0025368	0.189029	Magnifier
ENSG00000136634.5	IL10	1	206940947	206945839	206690947	207195839	504892	rs1518111	1	206944645	T	C	0.28	-0.168297	0.0213334	-7.88892	52.2868	4.79579e-13	0.0468479	0.0454965	1.0297	1.05874	0.303503	0.60255	NA	0.0891016	0.0293553	3.03528	9.10244	0.00255269	0.189029	Dampener
ENSG00000228278.2	ORM2	9	117092149	117095532	116842149	117345532	503383	rs2787334	9	117078838	T	C	0.4	-0.237734	0.0340685	-6.97811	42.6594	6.51507e-11	-0.0378444	0.0599312	-0.631464	0.385106	0.534883	0.693816	NA	0.094689	0.0310974	3.04492	9.09399	0.00256451	0.189029	Dampener
ENSG00000142856.12	ITGB3BP	1	63906441	64059392	63656441	64309392	652951	rs4630153	1	63881552	C	T	0.29	0.225012	0.0166536	13.5113	117.515	2.21393e-27	-0.04571	0.030864	-1.48101	2.17166	0.140574	0.469636	NA	-0.0788863	0.0259665	-3.03801	9.09222	0.00256699	0.189029	Dampener
ENSG00000226824.2	RP4-756H11.3	7	66119525	66134842	65869525	66384842	515317	rs1961155	7	66128132	C	A	0.45	-0.222268	0.0136706	-16.2588	158.146	2.87602e-36	-0.0418773	0.0264409	-1.58381	2.49685	0.114074	0.436999	NA	0.0693303	0.0229974	3.01471	8.98068	0.0027285	0.190446	Dampener
ENSG00000132681.12	ATP1A4	1	160121360	160156767	159871360	160406767	535407	rs10797062	1	160136208	G	A	0.34	0.532991	0.0194843	27.3548	270.661	8.14326e-61	-0.133934	0.0386117	-3.46874	11.6579	0.000639319	0.0342119	Dampener	-0.0732023	0.0242704	-3.01612	8.93441	0.00279848	0.190446	Dampener
ENSG00000102265.7	TIMP1	23	47441712	47446188	47191712	47696188	504476	rs1142636	23	47466361	G	A	0.37	0.164439	0.022249	7.39087	45.9324	1.22403e-11	0.0191933	0.0389235	0.493104	0.243071	0.621997	0.723305	NA	-0.0685754	0.0226896	-3.02233	8.92295	0.00281609	0.190446	Dampener
ENSG00000141503.11	MINK1	17	4736683	4801356	4486683	5051356	564673	rs12450045	17	4742112	A	G	0.47	0.0907956	0.0145485	6.2409	34.4616	4.34755e-09	-0.0416644	0.0220341	-1.89091	3.55534	0.0593542	0.34404	NA	0.0359061	0.0119296	3.00983	8.86167	0.00291222	0.190446	Magnifier
ENSG00000198178.6	CLEC4C	12	7882011	7904201	7632011	8154201	522190	rs12310416	12	7912675	G	A	0.38	0.906517	0.0458605	19.7668	199.313	2.94913e-45	-0.00605945	0.076903	-0.0787933	0.00616622	0.93741	0.793125	NA	-0.120883	0.0399199	-3.02815	8.85525	0.00292247	0.190446	Dampener
ENSG00000267480.1	RP11-703I16.1	18	12031177	12032180	11781177	12282180	501003	rs640088	18	12032984	T	C	0.38	0.145097	0.0184462	7.86596	51.6151	6.75199e-13	0.0215619	0.0352283	0.612063	0.373907	0.540882	0.695955	NA	-0.084388	0.0281539	-2.99738	8.85214	0.00292745	0.190446	Dampener
ENSG00000168404.8	MLKL	16	74705753	74734858	74455753	74984858	529105	rs9932977	16	74735148	G	A	0.44	0.0997455	0.0151258	6.5944	37.7742	7.94258e-10	-0.0641901	0.0231929	-2.76766	7.39261	0.00654922	0.134426	Dampener	-0.0429365	0.014262	-3.01055	8.82987	0.0029634	0.190446	Dampener
ENSG00000153291.11	SLC25A27	6	46620678	46645930	46370678	46895930	525252	rs9381469	6	46630068	A	G	0.46	-0.0855447	0.0138687	-6.16816	33.3082	7.86493e-09	0.0566257	0.0275429	2.0559	4.1798	0.0409084	0.303444	NA	0.0657268	0.022087	2.97581	8.71086	0.00316319	0.193457	Dampener
ENSG00000181481.9	RNF135	17	29295803	29326929	29045803	29576929	531126	rs67257819	17	29303007	A	AT	0.1	-0.177372	0.0232069	-7.64308	48.7807	2.86238e-12	-0.000826934	0.0269749	-0.0306557	0.000939745	0.975544	0.79814	NA	0.0540295	0.0181639	2.97455	8.68499	0.00320842	0.193457	Dampener
ENSG00000272181.1	RP11-245J9.6	3	64005184	64005601	63755184	64255601	500417	rs2280162	3	63997491	A	G	0.18	0.133581	0.0180333	7.40744	47.8079	4.70097e-12	NA	NA	NA	NA	NA	NA	NA	-0.097104	0.0326878	-2.97065	8.68101	0.00321544	0.193457	Dampener
ENSG00000135953.6	MFSD9	2	103332299	103353347	103082299	103603347	521048	rs2540317	2	103349807	G	A	0.24	0.651549	0.0202541	32.1688	324.64	1.4135e-72	-0.0105051	0.0395178	-0.265832	0.0705235	0.790576	0.764959	NA	-0.0729622	0.0246323	-2.96205	8.67324	0.00322917	0.193457	Dampener
ENSG00000101457.8	DNTTIP1	20	44420576	44440066	44170576	44690066	519490	rs6032541	20	44420280	G	A	0.37	-0.0914807	0.0115869	-7.89515	51.7363	6.34796e-13	-0.01134	0.0203169	-0.558156	0.311221	0.576932	0.704814	NA	-0.0413535	0.0139796	-2.95814	8.57092	0.00341575	0.199369	Magnifier
ENSG00000267244.1	CTB-31O20.4	19	1822088	1824544	1572088	2074544	502456	rs893539	19	1843493	A	G	0.21	0.120112	0.0155443	7.72711	51.8947	5.85577e-13	0.0134921	0.0309309	0.436202	0.190218	0.662735	0.737277	NA	-0.0810693	0.0276284	-2.93427	8.50608	0.00353961	0.199369	Dampener
ENSG00000124562.5	SNRPC	6	34725183	34741571	34475183	34991571	516388	rs205283	6	34553048	A	G	0.49	0.0465021	0.00731633	6.35593	34.8101	3.63487e-09	-0.0117477	0.0138716	-0.846892	0.716163	0.397405	0.646663	NA	-0.0380613	0.0129845	-2.9313	8.49655	0.00355821	0.199369	Dampener
ENSG00000176974.13	SHMT1	17	18231187	18266856	17981187	18516856	535669	rs2605145	17	18173655	A	G	0.28	-0.281709	0.0200647	-14.0401	128.845	7.33374e-30	0.00988158	0.0332197	0.297461	0.0880485	0.766673	0.762167	NA	-0.0539672	0.0184112	-2.93121	8.48725	0.00357644	0.199369	Magnifier
ENSG00000086619.9	ERO1LB	1	236378855	236445319	236128855	236695319	566464	rs1749602	1	236409468	G	T	0.33	0.127475	0.0103686	12.2943	106.078	7.08826e-25	0.00514818	0.0201022	0.256101	0.0655783	0.797887	0.765627	NA	0.0454872	0.0154915	2.93627	8.43719	0.00367623	0.199369	Magnifier
ENSG00000049239.8	H6PD	1	9294834	9331396	9044834	9581396	536562	rs2268175	1	9300608	T	C	0.5	0.165652	0.0158518	10.45	79.7677	4.21119e-19	-0.0163729	0.0269581	-0.607348	0.368238	0.543966	0.696221	NA	-0.0464229	0.0158536	-2.92822	8.43628	0.00367808	0.199369	Dampener
ENSG00000100285.9	NEFH	22	29876219	29887379	29626219	30137379	511160	rs12106532	22	29867584	T	C	0.05	-0.471532	0.0626814	-7.52268	49.5294	1.95421e-12	NA	NA	NA	NA	NA	NA	NA	-0.155177	0.0533284	-2.90985	8.35054	0.00385573	0.199369	Magnifier
ENSG00000187189.9	TSPYL4	6	116571151	116575261	116321151	116825261	504110	rs15679	6	116565725	A	C	0.26	-0.087609	0.0142823	-6.13411	33.5083	7.09613e-09	NA	NA	NA	NA	NA	NA	NA	-0.0629468	0.0217234	-2.89764	8.30135	0.00396157	0.199369	Magnifier
ENSG00000103479.10	RBL2	16	53467889	53525561	53217889	53775561	557672	rs62048526	16	53511926	A	G	0.46	-0.113762	0.00897481	-12.6757	108.066	2.59977e-25	0.00910137	0.0160377	0.567499	0.321914	0.57046	0.702372	NA	0.02844	0.00974066	2.91972	8.29222	0.00398152	0.199369	Dampener
ENSG00000187010.14	RHD	1	25598884	25656936	25348884	25906936	558052	rs10903130	1	25769221	A	T	0.48	0.576044	0.0837785	6.87579	41.2831	1.31702e-10	-0.0399068	0.0558002	-0.715172	0.511095	0.474665	0.680921	NA	0.0769376	0.0264541	2.90835	8.28121	0.00400575	0.199369	Magnifier
ENSG00000100304.12	TTLL12	22	43562628	43583139	43312628	43833139	520511	rs2071724	22	43577048	A	C	0.45	-0.106394	0.0122372	-8.69425	60.0398	9.29588e-15	-0.0226012	0.022843	-0.989414	0.955453	0.328335	0.616963	NA	-0.0363624	0.0125394	-2.89986	8.27458	0.00402039	0.199369	Magnifier
ENSG00000162627.12	SNX7	1	99127236	99226056	98877236	99476056	598820	rs4351664	1	99166681	A	G	0.11	0.516563	0.0383223	13.4794	123.151	1.29236e-28	NA	NA	NA	NA	NA	NA	NA	0.0928004	0.0320501	2.89548	8.26218	0.00404795	0.199369	Magnifier
ENSG00000205784.2	ARRDC5	19	4890449	4902879	4640449	5152879	512430	rs2261988	19	4910889	T	G	0.32	0.125699	0.0194474	6.46353	36.471	1.54957e-09	-0.0473111	0.038832	-1.21835	1.46691	0.225834	0.543148	NA	0.0820515	0.0283253	2.89676	8.25629	0.00406111	0.199369	Magnifier
ENSG00000168765.11	GSTM4	1	110198703	110208118	109948703	110458118	509415	rs12745189	1	110186563	T	C	0.48	-0.72552	0.0493746	-14.6942	134.975	3.34411e-31	-0.100035	0.0573092	-1.74553	3.00456	0.0830303	0.389535	NA	0.0725752	0.0251431	2.88649	8.17352	0.00425064	0.203746	NA
ENSG00000109180.10	OCIAD1	4	48807229	48863834	48557229	49113834	556605	rs11933919	4	48600773	C	G	0.46	-0.0367707	0.00600654	-6.12177	33.1757	8.41942e-09	0.0226857	0.0114067	1.9888	3.93078	0.0474099	0.311872	NA	-0.028225	0.00980764	-2.87786	8.16716	0.00426556	0.203746	NA
ENSG00000099956.13	SMARCB1	22	24129150	24176703	23879150	24426703	547553	rs9612476	22	24167906	C	T	0.14	-0.131242	0.0113361	-11.5773	97.4398	5.55188e-23	0.00684226	0.0228993	0.298798	0.0892151	0.765177	0.762167	NA	0.0470876	0.0165383	2.84718	8.01802	0.00463142	0.217627	NA
ENSG00000224203.2	RPS23P10	1	161506361	161507948	161256361	161757948	501587	rs2099684	1	161500130	G	A	0.31	0.285132	0.0344249	8.28271	57.264	3.81062e-14	-0.0507979	0.0538251	-0.943759	0.884822	0.346884	0.625462	NA	-0.0877697	0.0308821	-2.8421	7.98807	0.00470866	0.217627	NA
ENSG00000070540.8	WIPI1	17	66417089	66453654	66167089	66703654	536565	rs16972958	17	66430889	A	G	0.09	-0.210032	0.0229877	-9.13672	65.0109	7.44853e-16	NA	NA	NA	NA	NA	NA	NA	-0.0773241	0.0271894	-2.8439	7.97346	0.00474681	0.217627	NA
ENSG00000019169.9	MARCO	2	119699742	119752236	119449742	120002236	552494	rs4491733	2	119718028	G	A	0.31	-0.993804	0.0515185	-19.2902	184.909	4.10833e-42	-0.0783746	0.0785504	-0.997763	0.991889	0.319281	0.609426	NA	-0.111741	0.039157	-2.85366	7.95237	0.00480244	0.217627	NA
ENSG00000170921.10	TANC2	17	61086917	61505060	60836917	61755060	918143	rs7219218	17	61124882	T	A	0.48	-0.122083	0.0179547	-6.79948	39.4206	3.41669e-10	0.0230211	0.0317654	0.72472	0.524133	0.469084	0.679834	NA	-0.0655461	0.0231351	-2.83319	7.89802	0.00494889	0.219887	NA
ENSG00000182871.10	COL18A1	21	46825052	46933634	46575052	47183634	608582	rs9977482	21	46899119	T	C	0.21	-0.720176	0.0432344	-16.6575	158.216	2.77636e-36	0.184968	0.0728645	2.53851	5.87114	0.0153911	0.20561	NA	-0.0941867	0.0331637	-2.84005	7.87714	0.00500637	0.219887	NA
ENSG00000167207.7	NOD2	16	50727514	50766988	50477514	51016988	539474	rs1981760	16	50723074	C	T	0.31	0.564493	0.0292287	19.313	186.623	1.73565e-42	-0.0473532	0.0503676	-0.940151	0.856848	0.354622	0.626479	NA	-0.0750146	0.0261199	-2.87194	7.85373	0.0050716	0.219887	NA
ENSG00000174600.9	CMKLR1	12	108681821	108733118	108431821	108983118	551297	rs12312487	12	108721636	A	G	0.33	0.350335	0.0354827	9.8734	76.972	1.73403e-18	0.0545835	0.0566398	0.963695	0.926528	0.335767	0.621898	NA	-0.0762883	0.0270739	-2.81778	7.84322	0.00510115	0.219887	NA
ENSG00000158864.8	NDUFS2	1	161166894	161184185	160916894	161434185	517291	rs4656994	1	161179877	A	G	0.25	-0.0699029	0.00684509	-10.2121	77.6395	1.23675e-18	0.00250439	0.013159	0.190317	0.0357894	0.849951	0.777021	NA	0.0320208	0.0113938	2.81036	7.79233	0.00524686	0.221836	NA
ENSG00000226137.3	BAIAP2-AS1	17	79002933	79008501	78752933	79258501	505568	rs4969349	17	79006033	A	G	0.22	0.239369	0.024674	9.70126	74.1096	7.38964e-18	-0.00452475	0.0422303	-0.107145	0.0114718	0.914704	0.789039	NA	-0.0633823	0.0224187	-2.8272	7.78373	0.0052719	0.221836	NA
ENSG00000176533.8	GNG7	19	2511217	2702707	2261217	2952707	691490	rs6510696	19	2677012	T	C	0.27	-0.140544	0.0217931	-6.44899	36.9803	1.1933e-09	0.0293839	0.0424422	0.692327	0.478518	0.489094	0.684043	NA	0.0628095	0.0224138	2.80227	7.76202	0.00533562	0.221876	NA
ENSG00000223638.3	RFPL4A	19	56270380	56274541	56020380	56524541	504161	rs299184	19	56288091	C	T	0.28	0.203732	0.0321703	6.33291	35.5577	2.47607e-09	-0.095654	0.0491383	-1.94663	3.75542	0.0526367	0.326371	NA	0.0539875	0.0192684	2.80187	7.71093	0.00548876	0.22559	NA
ENSG00000088970.11	PLK1S1	20	21106624	21227260	20856624	21477260	620636	rs4815025	20	21142523	C	G	0.38	0.0896134	0.0106613	8.40547	58.2877	2.26454e-14	-0.0202983	0.0215502	-0.941907	0.885445	0.346715	0.625462	NA	-0.0395677	0.0141964	-2.78717	7.65736	0.00565413	0.229716	NA
ENSG00000130731.11	C16orf13	16	684429	686358	434429	936358	501929	rs45613635	16	708275	A	C	0.27	0.10478	0.0160126	6.54363	37.6019	8.67617e-10	-0.00813945	0.0230351	-0.35335	0.124834	0.723849	0.753429	NA	0.0401248	0.0144589	2.77509	7.59676	0.00584734	0.234866	NA
ENSG00000125520.9	SLC2A4RG	20	62371214	62374858	62121214	62624858	503644	rs8957	20	62373707	G	T	0.21	0.113076	0.0138822	8.14539	54.2519	1.76363e-13	-0.0214811	0.0265349	-0.809541	0.654391	0.418547	0.654764	NA	0.0611558	0.0221694	2.75856	7.5129	0.00612587	0.243289	NA
ENSG00000272505.1	RP11-981G7.6	8	10344317	10347176	10094317	10597176	502859	rs3750314	8	10285810	C	T	0.13	-0.29367	0.0368363	-7.97232	53.641	2.40688e-13	NA	NA	NA	NA	NA	NA	NA	0.110451	0.0403505	2.73729	7.41967	0.00645147	0.244857	NA
ENSG00000100147.9	CCDC134	22	42196683	42222303	41946683	42472303	525620	rs9607821	22	41983938	T	C	0.32	-0.152888	0.0145621	-10.499	83.725	5.68613e-20	0.0375811	0.0285854	1.31469	1.67941	0.195003	0.521295	NA	0.0696553	0.0254537	2.73655	7.41473	0.00646922	0.244857	NA
ENSG00000272760.1	RP11-5C23.1	7	154742936	154743898	154492936	154993898	500962	rs11543936	7	154720259	C	T	0.42	0.137077	0.0123606	11.0898	90.3904	1.95513e-21	0.0587186	0.0239655	2.45013	5.43759	0.0197078	0.21955	NA	-0.0570389	0.0208323	-2.738	7.41266	0.00647664	0.244857	NA
ENSG00000272977.1	CTA-390C10.10	22	25872185	25875938	25622185	26125938	503753	rs7285549	22	25874580	C	A	0.17	-0.704001	0.039707	-17.7299	175.776	4.05251e-40	-0.0322489	0.0696567	-0.462969	0.213847	0.643769	0.729928	NA	-0.0830596	0.0303961	-2.73257	7.389	0.00656239	0.244857	NA
ENSG00000137845.10	ADAM10	15	58887403	59042177	58637403	59292177	654774	rs11631312	15	58775296	G	T	0.13	0.106826	0.0154443	6.91685	41.3111	1.29831e-10	-0.0742141	0.0252881	-2.93475	8.12555	0.00436457	0.103805	Dampener	0.0452397	0.0164971	2.74229	7.38465	0.00657829	0.244857	NA
ENSG00000240356.2	RPL23AP7	2	114368079	114384667	114118079	114634667	516588	rs11684486	2	114451680	A	G	0.3	0.552782	0.0303192	18.2321	181.649	2.11588e-41	0.045691	0.0536926	0.850974	0.71935	0.396357	0.646663	NA	-0.0913552	0.033188	-2.75265	7.36667	0.00664439	0.244857	NA
ENSG00000224997.1	AL049840.1	14	104177607	104179149	103927607	104429149	501542	rs861534	14	104168701	T	C	0.32	0.21267	0.0262813	8.09205	55.012	1.19798e-13	0.00996773	0.0471268	0.211509	0.0447152	0.832529	0.773601	NA	0.0758163	0.0278102	2.72621	7.35965	0.00667039	0.244857	NA
ENSG00000154889.12	MPPE1	18	11882621	11909222	11632621	12159222	526601	rs8093219	18	11932798	G	A	0.12	-0.240382	0.0314303	-7.6481	49.0946	2.43915e-12	NA	NA	NA	NA	NA	NA	NA	0.079102	0.0288346	2.7433	7.33254	0.00677173	0.244857	NA
ENSG00000196655.5	TRAPPC4	11	118889142	118896164	118639142	119146164	507022	rs11006	11	118895202	G	A	0.13	0.231186	0.0103756	22.2818	219.059	1.45097e-49	-0.00649173	0.0204398	-0.317603	0.100858	0.750802	0.757576	NA	0.0456348	0.0167757	2.72029	7.32801	0.0067888	0.244857	NA
ENSG00000102858.8	MGRN1	16	4666494	4740975	4416494	4990975	574481	rs715109	16	4721468	T	C	0.44	-0.168031	0.0141132	-11.9059	100.424	1.23027e-23	0.0386126	0.0259515	1.48787	2.20254	0.137784	0.466617	NA	0.0380899	0.0140254	2.71578	7.22586	0.00718606	0.255474	NA
ENSG00000166035.6	LIPC	15	58702768	58861151	58452768	59111151	658383	rs11631312	15	58775296	G	T	0.13	0.528223	0.0583386	9.05444	66.2006	4.0729e-16	-0.0433103	0.0782585	-0.553425	0.303431	0.58174	0.708377	NA	0.112778	0.041768	2.70011	7.20584	0.00726667	0.255474	NA
ENSG00000124721.13	DNAH8	6	38683117	38998301	38433117	39248301	815184	rs9380791	6	38830410	G	A	0.43	-0.174037	0.0191609	-9.08291	67.3535	2.2694e-16	-0.0236432	0.0380766	-0.620936	0.385333	0.534763	0.693816	NA	-0.0726854	0.026963	-2.69575	7.17795	0.0073805	0.255474	NA
ENSG00000142102.11	ATHL1	11	289135	296107	39135	546107	506972	rs2293745	11	298758	A	G	0.22	-0.276106	0.0281865	-9.79567	72.0328	2.11649e-17	0.0412251	0.0476793	0.864634	0.733623	0.391711	0.644974	NA	-0.0702085	0.0260644	-2.69366	7.17384	0.00739743	0.255474	NA
ENSG00000141279.11	NPEPPS	17	45600308	45700642	45350308	45950642	600334	rs4793908	17	45678408	A	G	0.49	0.0418151	0.00650746	6.42572	35.6956	2.30681e-09	-0.0208314	0.0113626	-1.83332	3.32109	0.0683966	0.35777	NA	-0.0211296	0.00782644	-2.69977	7.16245	0.00744456	0.255474	NA
ENSG00000065970.4	FOXJ2	12	8185299	8208099	7935299	8458099	522800	rs2072449	12	8210637	A	G	0.45	-0.0656633	0.00863415	-7.60506	49.3511	2.14015e-12	-0.0204086	0.0151799	-1.34445	1.71654	0.190139	0.515935	NA	0.0299795	0.0111541	2.68775	7.13745	0.00754905	0.256569	NA
ENSG00000226233.1	RP1-151B14.9	22	37611778	37611931	37361778	37861931	500153	rs5756562	22	37611807	C	T	0.35	-0.150115	0.0122919	-12.2125	106.297	6.34804e-25	-0.0937686	0.0225049	-4.16658	16.566	4.69853e-05	0.00541548	Magnifier	-0.0473084	0.0176268	-2.6839	7.09458	0.00773176	0.259889	NA
ENSG00000065413.12	ANKRD44	2	197831741	198175897	197581741	198425897	844156	rs6735887	2	197845449	A	G	0.39	0.117234	0.0122067	9.60401	69.3015	8.45043e-17	0.0586151	0.0236574	2.47767	6.06086	0.0138211	0.197558	Magnifier	0.0456222	0.0169853	2.68598	7.08025	0.00779381	0.259889	NA
ENSG00000238105.3	GOLGA2B	12	100550135	100567437	100300135	100817437	517302	rs3168500	12	100426790	G	A	0.15	0.167385	0.0255135	6.56067	37.9078	7.41693e-10	NA	NA	NA	NA	NA	NA	NA	-0.0671435	0.0252884	-2.65511	6.97947	0.00824502	0.267344	NA
ENSG00000121716.14	PILRB	7	99933737	99965356	99683737	100215356	531619	rs112345649	7	99937481	G	A	0.17	1.07647	0.0267828	40.1926	381.034	7.4115e-85	NA	NA	NA	NA	NA	NA	NA	0.0795579	0.0299414	2.65712	6.97824	0.00825065	0.267344	NA
ENSG00000103932.7	RPAP1	15	41809374	41836467	41559374	42086467	527093	rs9944249	15	41847176	G	T	0.5	0.0971818	0.0102621	9.46995	70.1241	5.56878e-17	-0.00938776	0.0179177	-0.523938	0.272845	0.601429	0.716186	NA	0.0333843	0.0125916	2.6513	6.964	0.00831661	0.267344	NA
ENSG00000263065.1	AF001548.6	16	15835008	15835648	15585008	16085648	500640	rs16967494	16	15820863	T	C	0.22	0.165059	0.0126653	13.0325	128.498	8.73173e-30	0.00249186	0.0270933	0.0919731	0.00845896	0.92672	0.791854	NA	-0.063796	0.0240652	-2.65097	6.96329	0.00831991	0.267344	NA
ENSG00000234936.1	AC010883.5	2	43456712	43460533	43206712	43710533	503821	rs13407351	2	43456734	G	A	0.18	0.163887	0.0217923	7.5204	47.4302	5.69987e-12	NA	NA	NA	NA	NA	NA	NA	0.0860411	0.0324807	2.64899	6.93053	0.00847365	0.269831	NA
ENSG00000261804.1	RP11-44F14.2	16	53407405	53418657	53157405	53668657	511252	rs9922011	16	53412272	G	T	0.2	0.330982	0.0408457	8.10323	53.9842	2.02103e-13	NA	NA	NA	NA	NA	NA	NA	-0.102959	0.0389023	-2.6466	6.83921	0.00891781	0.28113	NA
ENSG00000083937.4	CHMP2B	3	87276421	87304698	87026421	87554698	528277	rs2879985	3	87293542	A	G	0.35	0.0619388	0.00859279	7.20823	44.7329	2.25832e-11	-0.00365909	0.0161126	-0.227095	0.0515308	0.820421	0.769862	NA	0.0296794	0.0111933	2.65153	6.82103	0.00900908	0.28113	NA
ENSG00000074201.4	CLNS1A	11	77225981	77348850	76975981	77598850	622869	rs7109527	11	77341306	A	G	0.15	0.0819704	0.00745848	10.9902	88.1464	6.07847e-21	NA	NA	NA	NA	NA	NA	NA	0.0342492	0.0131015	2.61415	6.77286	0.00925545	0.28113	NA
ENSG00000172403.6	SYNPO2	4	119809996	119982402	119559996	120232402	672406	rs71285092	4	119770079	ATTAT	A	0.48	0.199974	0.0169725	11.7822	93.7085	3.65596e-22	0.101416	0.0297669	3.40701	11.3612	0.000749938	0.0387476	Magnifier	0.0657869	0.0249648	2.63519	6.7673	0.0092843	0.28113	NA
ENSG00000211974.2	IGHV2-70	14	107178820	107179338	106928820	107429338	500518	rs74092507	14	107187413	G	A	0.17	-0.619486	0.0559607	-11.07	90.5974	1.76096e-21	-0.157576	0.104145	-1.51305	2.27135	0.131785	0.457948	NA	-0.212668	0.0809385	-2.62753	6.76225	0.00931063	0.28113	NA
ENSG00000139629.11	GALNT6	12	51745031	51786651	51495031	52036651	541620	rs10876168	12	51780636	T	C	0.33	0.141712	0.0157627	8.99039	65.5296	5.7248e-16	0.051455	0.0282998	1.81821	3.2592	0.0710239	0.365704	NA	-0.0505785	0.0193709	-2.61106	6.75699	0.00933813	0.28113	NA
ENSG00000234336.2	JAZF1-AS1	7	28219941	28283536	27969941	28533536	563595	rs849338	7	28285580	C	A	0.28	0.20402	0.0231784	8.80215	62.2794	2.98019e-15	0.0369923	0.0448306	0.825158	0.680097	0.409553	0.651857	NA	0.0790879	0.0302106	2.61789	6.74801	0.00938522	0.28113	NA
ENSG00000164938.9	TP53INP1	8	95938200	95961639	95688200	96211639	523439	rs2515226	8	95965743	A	G	0.34	0.0871853	0.0128868	6.76547	40.4251	2.04299e-10	0.0145476	0.0223206	0.651754	0.421636	0.516122	0.690933	NA	0.0408355	0.0157107	2.59922	6.69588	0.00966361	0.285267	NA
ENSG00000178075.15	GRAMD1C	3	113547029	113666021	113297029	113916021	618992	rs7646203	3	113543081	A	G	0.33	-0.336428	0.0349911	-9.61467	72.9478	1.33122e-17	0.0647293	0.0640549	1.01053	1.00272	0.316653	0.605953	NA	-0.0972251	0.0372893	-2.60732	6.69198	0.00968475	0.285267	NA
ENSG00000078814.11	MYH7B	20	33563206	33590240	33313206	33840240	527034	rs6088764	20	33793159	A	C	0.39	0.113569	0.0181932	6.2424	34.4006	4.48579e-09	-0.0320652	0.034586	-0.927115	0.834811	0.360885	0.631303	NA	-0.0728104	0.0277202	-2.62661	6.67042	0.00980262	0.286353	NA
ENSG00000074803.13	SLC12A1	15	48483861	48596275	48233861	48846275	612414	rs964611	15	48597514	A	C	0.17	2.87195	0.0878248	32.7009	321.065	8.4899e-72	0.219864	0.128163	1.71551	2.88724	0.0892838	0.394631	NA	-0.151574	0.0585016	-2.59095	6.6315	0.0100191	0.290278	NA
ENSG00000198035.9	AGAP9	10	48189612	48237508	47939612	48487508	547896	rs4342964	10	48318619	T	C	0.2	-0.184825	0.0283709	-6.51459	37.5619	8.85567e-10	-0.0399207	0.0478685	-0.833967	0.693363	0.405023	0.650104	NA	0.0883183	0.0341179	2.58862	6.5959	0.0102214	0.293333	NA
ENSG00000109047.7	RCVRN	17	9799637	9808938	9549637	10058938	509301	rs4668	17	9814423	T	C	0.35	0.258432	0.0204063	12.6643	110.904	6.20943e-26	-0.0493954	0.0407993	-1.21069	1.45346	0.227974	0.544766	NA	-0.0788358	0.0305908	-2.5771	6.5839	0.0102905	0.293333	NA
ENSG00000172247.3	C1QTNF4	11	47611216	47616211	47361216	47866211	504995	rs11336868	11	47650138	A	AT	0.31	-0.315397	0.0153476	-20.5502	205.317	1.44445e-46	0.00718684	0.0302569	0.237527	0.0564058	0.81227	0.768387	NA	-0.0712486	0.0272914	-2.61067	6.55017	0.0104874	0.295803	NA
ENSG00000117226.7	GBP3	1	89472349	89488577	89222349	89738577	516228	rs10922542	1	89485198	T	C	0.29	-0.687703	0.0210358	-32.692	309.383	2.97561e-69	-0.0117935	0.0334694	-0.352368	0.119948	0.72909	0.754193	NA	-0.0556583	0.0214992	-2.58885	6.53422	0.0105819	0.295803	NA
ENSG00000111885.5	MAN1A1	6	119498374	119670926	119248374	119920926	672552	rs12206472	6	119678981	G	A	0.34	-0.182148	0.0233781	-7.79138	50.8372	1.00354e-12	-0.0245286	0.0426356	-0.575308	0.327721	0.567004	0.702372	NA	0.0710724	0.0277287	2.56314	6.5134	0.0107065	0.295803	NA
ENSG00000187546.9	AGMO	7	15239943	15601640	14989943	15851640	861697	rs7812160	7	15284032	G	A	0.34	0.165247	0.0187143	8.83	61.8132	3.77633e-15	-0.0702903	0.034259	-2.05173	4.18602	0.0407587	0.303084	NA	-0.0585275	0.0227804	-2.56921	6.51249	0.0107119	0.295803	NA
ENSG00000233483.2	CTD-2020K17.4	17	43322553	43326203	43072553	43576203	503650	rs8065345	17	43332015	G	A	0.22	-0.107768	0.0139912	-7.70254	49.715	1.77782e-12	0.00311275	0.025601	0.121587	0.0147678	0.903277	0.786654	NA	-0.0604882	0.023564	-2.56698	6.46439	0.0110057	0.298747	NA
ENSG00000006282.15	SPATA20	17	48620419	48633213	48370419	48883213	512794	rs8076632	17	48625928	G	C	0.34	-0.773254	0.0347119	-22.2763	223.415	1.62748e-50	-0.103681	0.0484707	-2.13904	4.54785	0.0329602	0.281262	NA	0.0531042	0.0208033	2.55268	6.45563	0.0110601	0.298747	NA
ENSG00000119227.3	PIGZ	3	196673214	196695931	196423214	196945931	522717	rs12636891	3	196674879	A	G	0.49	-0.157507	0.0196478	-8.01655	52.7097	3.86681e-13	0.0139487	0.0350861	0.397556	0.152639	0.696026	0.745195	NA	-0.0693301	0.0270207	-2.56581	6.45371	0.0110721	0.298747	NA
ENSG00000165568.13	AKR1E2	10	4828821	4890254	4578821	5140254	561433	rs4881369	10	4925714	T	C	0.05	0.292026	0.0462884	6.30885	34.5864	4.07737e-09	-0.0805668	0.0660404	-1.21996	1.45674	0.227449	0.544766	NA	0.0945675	0.0372773	2.53687	6.38034	0.0115391	0.305955	NA
ENSG00000102575.6	ACP5	19	11685475	11689823	11435475	11939823	504348	rs2071484	19	11688460	C	T	0.41	0.343826	0.0296007	11.6155	98.6932	2.94806e-23	-0.0208159	0.0414384	-0.502334	0.247731	0.618678	0.722529	NA	-0.0575336	0.0227375	-2.53034	6.31537	0.0119696	0.305955	NA
ENSG00000241549.4	GUSBP2	6	26839263	26924333	26589263	27174333	585070	rs9348738	6	26922906	C	T	0.1	-0.0713187	0.0116553	-6.119	33.4149	7.4453e-09	NA	NA	NA	NA	NA	NA	NA	0.0563971	0.0223493	2.52344	6.31486	0.011973	0.305955	NA
ENSG00000268433.1	RP11-420K14.2	19	21860352	21861023	21610352	22111023	500671	rs8112960	19	21775371	T	C	0.36	-0.466673	0.0337174	-13.8407	126.985	1.87195e-29	-0.11026	0.0568069	-1.94097	3.7462	0.0529276	0.32703	NA	-0.093378	0.0370095	-2.52308	6.31293	0.0119861	0.305955	NA
ENSG00000256660.1	CLEC12B	12	10163226	10171218	9913226	10421218	507992	rs7313235	12	10132283	T	C	0.34	1.09422	0.0425047	25.7434	263.482	2.98889e-59	0.0852861	0.0624804	1.36501	1.82677	0.17651	0.506175	NA	-0.0816312	0.0319761	-2.55288	6.31021	0.0120045	0.305955	NA
ENSG00000233429.5	HOTAIRM1	7	27135266	27139884	26885266	27389884	504618	rs2960786	7	26953749	G	T	0.46	0.56621	0.0346922	16.321	156.196	7.67052e-36	0.132054	0.0495333	2.66596	6.96688	0.0083032	0.150488	Magnifier	-0.0564926	0.0223968	-2.52235	6.305	0.0120398	0.305955	NA
ENSG00000158773.10	USF1	1	161009041	161015767	160759041	161265767	506726	rs2516837	1	161014727	A	G	0.46	-0.0765133	0.00635083	-12.0478	99.5162	1.94565e-23	0.0182333	0.0124944	1.45932	2.08861	0.148401	0.482581	NA	0.0236036	0.00935898	2.52203	6.30477	0.0120414	0.305955	NA
ENSG00000135698.5	MPHOSPH6	16	82181403	82203831	81931403	82453831	522428	rs3829550	16	82206359	C	A	0.46	-0.201219	0.0194367	-10.3526	83.1477	7.61442e-20	0.0376987	0.0322006	1.17075	1.35141	0.245032	0.561142	NA	0.0546707	0.0216872	2.52087	6.30137	0.0120645	0.305955	NA
ENSG00000092020.6	PPP2R3C	14	35554673	35591723	35304673	35841723	537050	rs35030792	14	35489123	T	C	0.19	-0.284313	0.0234707	-12.1136	103.551	2.53797e-24	0.0270253	0.0373163	0.724223	0.522943	0.469589	0.679878	NA	0.0561656	0.0221753	2.5328	6.27419	0.0122509	0.305955	NA
ENSG00000183513.4	COA5	2	99215773	99224978	98965773	99474978	509205	rs142858366	2	99052685	A	G	0.25	0.0482672	0.00709062	6.80719	39.865	2.72139e-10	0.021912	0.0137337	1.59548	2.53553	0.111309	0.433348	NA	-0.0324066	0.0127831	-2.53511	6.26891	0.0122875	0.305955	NA
ENSG00000139182.9	CLSTN3	12	7282294	7311541	7032294	7561541	529247	rs3782924	12	7262154	T	C	0.41	0.234384	0.0276207	8.48581	59.6724	1.12039e-14	-0.0187784	0.0372505	-0.50411	0.253733	0.614459	0.721539	NA	-0.0430184	0.0171068	-2.5147	6.26834	0.0122914	0.305955	NA
ENSG00000234073.1	AC011816.1	3	36921675	36922220	36671675	37172220	500545	rs9311139	3	36905623	C	T	0.32	-0.229478	0.0160903	-14.2619	130.002	4.0928e-30	-0.0754635	0.0303663	-2.48511	6.08511	0.0136326	0.197529	Magnifier	0.0602223	0.0239755	2.51183	6.24886	0.0124273	0.307176	NA
ENSG00000147650.7	LRP12	8	105501459	105601252	105251459	105851252	599793	rs4734108	8	105617460	T	A	0.36	-0.159909	0.0202101	-7.91235	52.808	3.67801e-13	-0.0516039	0.0389827	-1.32377	1.73065	0.188328	0.515935	NA	-0.0689019	0.0275404	-2.50185	6.20053	0.0127712	0.311589	NA
ENSG00000163606.6	CD200R1	3	112640056	112693969	112390056	112943969	553913	exm2238321	3	112546399	A	G	0.41	0.164004	0.0212888	7.70379	50.5534	1.15965e-12	-0.0597332	0.035939	-1.66207	2.7124	0.0995708	0.412707	NA	0.05627	0.0223609	2.51645	6.18176	0.0129074	0.311589	NA
ENSG00000176024.12	ZNF613	19	52430400	52452012	52180400	52702012	521612	rs12461478	19	52430739	T	G	0.44	-0.109673	0.0112314	-9.76489	72.779	1.4501e-17	0.00332341	0.0215184	0.154445	0.0238484	0.877271	0.782713	NA	0.0457498	0.0183361	2.49506	6.17474	0.0129587	0.311589	NA
ENSG00000254999.2	BRK1	3	10157276	10168874	9907276	10418874	511598	rs66514627	3	10166632	C	A	0.15	-0.138445	0.00979615	-14.1326	121.132	3.57496e-28	NA	NA	NA	NA	NA	NA	NA	0.030622	0.0122408	2.50164	6.14846	0.0131527	0.311589	NA
ENSG00000204792.2	AC104135.3	2	75145275	75165545	74895275	75415545	520270	rs923276	2	75223516	T	C	0.44	1.83936	0.0792254	23.2168	234.583	5.96774e-53	-0.0361483	0.0503355	-0.718148	0.515245	0.472877	0.680168	NA	-0.0571865	0.0229239	-2.49462	6.13061	0.0132861	0.311589	NA
ENSG00000164244.16	PRRC1	5	126853301	126890781	126603301	127140781	537480	rs449278	5	126892574	A	C	0.34	0.0925987	0.00732919	12.6342	108.021	2.66003e-25	0.00720409	0.0136406	0.528137	0.277407	0.598406	0.715302	NA	0.0293465	0.011784	2.49036	6.10131	0.0135082	0.311589	NA
ENSG00000232295.3	RP11-154D6.1	6	71931160	72037931	71681160	72287931	606771	rs7742362	6	72009197	A	G	0.24	0.179296	0.0172211	10.4115	84.7852	3.32604e-20	0.0284336	0.0336758	0.844333	0.705967	0.400786	0.647935	NA	-0.0731163	0.0295643	-2.47313	6.06749	0.0137692	0.311589	NA
ENSG00000230177.1	RP5-1112D6.4	6	111599135	111599945	111349135	111849945	500810	rs597403	6	111594056	A	G	0.25	0.158174	0.0160896	9.83087	79.8863	3.9658e-19	NA	NA	NA	NA	NA	NA	NA	-0.0636775	0.025756	-2.47234	6.06368	0.013799	0.311589	NA
ENSG00000205810.4	KLRC3	12	10564911	10573194	10314911	10823194	508283	rs4492899	12	10598426	A	G	0.41	0.204263	0.026603	7.67817	49.6829	1.8071e-12	-0.00247902	0.0457514	-0.0541844	0.00293463	0.956798	0.795799	NA	-0.0658315	0.0266123	-2.47372	6.06056	0.0138234	0.311589	NA
ENSG00000251287.4	ALG1L2	3	129800674	129832070	129550674	130082070	531396	rs1453240	3	130001692	G	A	0.36	0.119548	0.0164652	7.26067	43.988	3.304e-11	0.000149008	0.0320022	0.00465619	2.1565e-05	0.996295	0.802776	NA	0.0547927	0.0221693	2.47156	6.05982	0.0138292	0.311589	NA
ENSG00000161912.13	ADCY10P1	6	41068761	41108571	40818761	41358571	539810	rs144698929	6	41076693	C	CT	0.14	0.319652	0.023333	13.6996	124.029	8.30073e-29	-0.0189455	0.04136	-0.458062	0.209161	0.647426	0.731304	NA	-0.0688435	0.0277942	-2.4769	6.04494	0.0139462	0.311589	NA
ENSG00000258429.1	PDF	16	69362524	69364498	69112524	69614498	501974	rs8053896	16	69375841	T	C	0.32	-0.124066	0.0179888	-6.89688	41.5565	1.14511e-10	-0.032445	0.0346619	-0.936043	0.873332	0.350035	0.625892	NA	-0.0773733	0.0313077	-2.47138	6.04101	0.0139773	0.311589	NA
ENSG00000153721.13	CNKSR3	6	154708638	154831793	154458638	155081793	623155	rs9918406	6	154844905	T	C	0.18	-0.145662	0.0229896	-6.33598	35.7591	2.23285e-09	0.00234947	0.042049	0.0558746	0.00308918	0.955676	0.795707	NA	0.0807543	0.0323724	2.49454	6.02833	0.0140781	0.311589	NA
ENSG00000146830.9	GIGYF1	7	100277130	100287071	100027130	100537071	509941	rs221803	7	100291200	C	T	0.09	0.0869496	0.0133194	6.52803	35.9721	2.00168e-09	NA	NA	NA	NA	NA	NA	NA	-0.0411261	0.0165913	-2.47877	6.01576	0.0141787	0.311589	NA
ENSG00000159267.10	HLCS	21	38123189	38362536	37873189	38612536	739347	rs1571702	21	38337196	T	C	0.34	0.139941	0.0139143	10.0574	78.2891	8.90137e-19	-0.0191351	0.0242441	-0.789269	0.616022	0.432529	0.663344	NA	0.0451095	0.0183071	2.46404	6.00216	0.0142884	0.311589	NA
ENSG00000250334.1	LINC00989	4	80413570	80497614	80163570	80747614	584044	rs12501981	4	80513004	C	T	0.29	0.48649	0.0293576	16.5712	156.271	7.38543e-36	-0.0268636	0.0555296	-0.48377	0.233017	0.629296	0.727936	NA	0.0928331	0.037679	2.46379	5.99341	0.0143594	0.311589	NA
ENSG00000099949.14	LZTR1	22	21333751	21353327	21083751	21603327	519576	rs178272	22	21331629	A	G	0.39	0.0813503	0.0105071	7.7424	49.9611	1.56827e-12	0.019729	0.0203117	0.971309	0.939453	0.332418	0.619893	NA	0.0319056	0.0129699	2.45997	5.99282	0.0143642	0.311589	NA
ENSG00000268510.1	IFNL3P1	19	39727073	39727933	39477073	39977933	500860	rs11083515	19	39697974	A	G	0.49	0.0779546	0.0115822	6.73058	39.9902	2.55237e-10	0.0418706	0.0230431	1.81706	3.24709	0.0715504	0.367153	NA	-0.0482871	0.0197121	-2.44962	5.95191	0.0147013	0.311589	NA
ENSG00000151498.7	ACAD8	11	134123389	134135749	133873389	134385749	512360	rs12292140	11	134122461	T	C	0.3	0.117087	0.0119632	9.78729	75.6667	3.35822e-18	-0.0374892	0.0240657	-1.55778	2.35828	0.12462	0.450667	NA	-0.0368024	0.0149973	-2.45393	5.95058	0.0147124	0.311589	NA
ENSG00000164329.9	PAPD4	5	78907943	78982471	78657943	79232471	574528	rs6884654	5	78948971	T	A	0.31	0.056094	0.00847844	6.61608	37.6285	8.55845e-10	0.030528	0.0159011	1.91987	3.65027	0.0560601	0.336668	NA	0.0296766	0.0121266	2.44723	5.93991	0.0148018	0.311589	NA
ENSG00000197147.8	LRRC8B	1	89990395	90063423	89740395	90313423	573028	rs10922664	1	90032940	G	A	0.46	0.321381	0.0147877	21.733	212.238	4.46188e-48	-0.0193611	0.0276875	-0.69927	0.471829	0.492147	0.684891	NA	-0.0460767	0.0188312	-2.44683	5.93929	0.014807	0.311589	NA
ENSG00000000460.12	C1orf112	1	169631245	169823221	169381245	170073221	691976	rs4987285	1	169678024	C	T	0.25	0.122074	0.0183861	6.63949	38.7977	4.7009e-10	-0.0694223	0.0359325	-1.93202	3.65257	0.0559828	0.336668	NA	0.0697447	0.0284262	2.45354	5.93914	0.0148083	0.311589	NA
ENSG00000271361.1	HTATSF1P2	6	3023376	3024006	2773376	3274006	500630	rs6918464	6	3032804	T	C	0.48	0.496688	0.0393307	12.6285	108.89	1.71505e-25	0.0502479	0.0590304	0.851221	0.723809	0.394897	0.646663	NA	-0.0714833	0.0292213	-2.44627	5.93724	0.0148242	0.311589	NA
ENSG00000152439.8	ZNF773	19	58011283	58029772	57761283	58279772	518489	19:57994963	19	57994963	T	G	0.3	0.100315	0.0142403	7.04443	43.858	3.5309e-11	0.0507252	0.0275296	1.84257	3.3208	0.0684087	0.35777	NA	-0.0518505	0.0212026	-2.44548	5.93366	0.0148544	0.311589	NA
ENSG00000143850.8	PLEKHA6	1	204187979	204346793	203937979	204596793	658814	rs7542142	1	204573679	C	T	0.05	0.391027	0.0525726	7.43786	46.5684	8.84768e-12	NA	NA	NA	NA	NA	NA	NA	-0.129501	0.0524989	-2.46673	5.92205	0.0149526	0.311589	NA
ENSG00000166452.7	AKIP1	11	8932686	8941631	8682686	9191631	508945	rs2653557	11	8901895	A	C	0.46	0.153289	0.0110894	13.823	122.742	1.58821e-28	-0.00791699	0.0218593	-0.362179	0.129405	0.71905	0.752026	NA	0.0448025	0.0183286	2.4444	5.90996	0.0150555	0.311589	NA
ENSG00000133048.8	CHI3L1	1	203148059	203155877	202898059	203405877	507818	rs10399931	1	203156080	T	C	0.28	-1.23095	0.0826961	-14.8852	137.32	1.02661e-31	0.0165862	0.128239	0.129338	0.0166794	0.89724	0.785506	NA	-0.145597	0.059605	-2.4427	5.90842	0.0150687	0.311589	NA
ENSG00000058063.11	ATP11B	3	182511288	182639423	182261288	182889423	628135	rs6780927	3	182545311	A	G	0.15	-0.0930049	0.014095	-6.59841	39.4581	3.35181e-10	NA	NA	NA	NA	NA	NA	NA	0.0414858	0.0169563	2.44663	5.90778	0.0150742	0.311589	NA
ENSG00000127366.4	TAS2R5	7	141490017	141491166	141240017	141741166	501149	rs2234001	7	141478574	C	G	0.49	0.0889347	0.012464	7.13531	43.1488	5.07302e-11	-0.0219207	0.0247149	-0.886944	0.785848	0.375359	0.638962	NA	-0.0561361	0.0230839	-2.43183	5.86435	0.0154506	0.31749	NA
ENSG00000152684.10	PELO	5	52083774	52099880	51833774	52349880	516106	rs56716316	5	52115886	T	TG	0.29	-0.10839	0.0147455	-7.35071	46.0407	1.15823e-11	0.0511998	0.0276441	1.85211	3.38111	0.0659476	0.354171	NA	0.0420033	0.0172507	2.43487	5.85427	0.0155393	0.31749	NA
ENSG00000265992.1	ESRG	3	54666149	54673884	54416149	54923884	507735	rs17054227	3	54651208	T	C	0.23	0.558375	0.0468533	11.9175	101.69	6.49265e-24	0.0163732	0.0821886	0.199215	0.0395216	0.842419	0.77677	NA	-0.100575	0.0412779	-2.43653	5.82843	0.0157692	0.320336	NA
ENSG00000145703.11	IQGAP2	5	75699074	76003957	75449074	76253957	804883	rs11743541	5	75738858	A	G	0.49	0.175226	0.0161853	10.8262	86.0019	1.79758e-20	-0.0141677	0.0291038	-0.486798	0.232653	0.629563	0.727936	NA	-0.0466583	0.0191751	-2.43327	5.81197	0.0159174	0.320437	NA
ENSG00000174885.8	NLRP6	11	278365	285359	28365	535359	506994	rs6541	11	252851	G	A	0.24	-0.328441	0.0486702	-6.74831	39.5032	3.27525e-10	-0.238809	0.0711023	-3.35867	11.0316	0.000895711	0.0426064	Magnifier	-0.0948308	0.0389157	-2.43683	5.80197	0.0160082	0.320437	NA
ENSG00000170340.10	B3GNT2	2	62423248	62451866	62173248	62701866	528618	rs10195033	2	62541900	T	C	0.37	-0.149014	0.0174207	-8.55384	59.3268	1.33543e-14	-0.0381889	0.0295683	-1.29155	1.66303	0.197195	0.521586	NA	0.0462466	0.0191172	2.4191	5.79781	0.0160462	0.320437	NA
ENSG00000050344.8	NFE2L3	7	26191860	26226745	25941860	26476745	534885	rs3814095	7	26147219	T	C	0.19	-0.279019	0.0227214	-12.28	104.262	1.77225e-24	-0.00140653	0.0389291	-0.0361306	0.00130499	0.971183	0.798082	NA	-0.0617472	0.02545	-2.42622	5.78379	0.0161746	0.321187	NA
ENSG00000166167.13	BTRC	10	103113820	103317078	102863820	103567078	703258	rs10883659	10	103252497	A	G	0.28	0.0604863	0.00879883	6.87435	41.8278	9.96785e-11	0.00813006	0.0164996	0.492743	0.241256	0.623301	0.723698	NA	-0.0340819	0.014113	-2.41492	5.76444	0.0163537	0.322451	NA
ENSG00000223387.2	RP11-408H1.3	3	172278678	172313397	172028678	172563397	534719	rs234044	3	172313268	C	T	0.37	0.208133	0.0189174	11.0022	86.3041	1.54287e-20	0.200493	0.0309335	6.48142	35.0694	3.18167e-09	1.36209e-06	Magnifier	-0.0583318	0.0241677	-2.41363	5.75547	0.0164374	0.322451	NA
ENSG00000143158.6	MPC2	1	167885967	167906278	167635967	168156278	520311	rs9618	1	167893759	A	G	0.4	-0.0850272	0.0111852	-7.60176	49.6619	1.82654e-12	-0.0137209	0.020923	-0.655781	0.428012	0.512966	0.690933	NA	-0.039353	0.0162506	-2.42164	5.73808	0.0166009	0.322451	NA
ENSG00000085552.12	IGSF9	1	159896829	159915386	159646829	160165386	518557	rs2185214	1	159976751	G	A	0.12	0.117101	0.0173563	6.74688	40.2789	2.20169e-10	NA	NA	NA	NA	NA	NA	NA	0.0676014	0.0281021	2.40556	5.73785	0.0166031	0.322451	NA
ENSG00000131778.13	CHD1L	1	146714291	146767443	146464291	147017443	553152	rs7537703	1	146710162	C	T	0.46	-0.0989743	0.0118955	-8.32031	54.1036	1.90193e-13	-0.021732	0.0193506	-1.12307	1.25874	0.26189	0.574349	NA	-0.0286909	0.011946	-2.40172	5.723	0.0167441	0.323009	NA
ENSG00000270015.1	RP11-540B6.6	15	31218717	31220610	30968717	31470610	501893	rs798083	15	31125348	C	T	0.14	0.154912	0.0185698	8.34217	56.797	4.83208e-14	NA	NA	NA	NA	NA	NA	NA	0.0689518	0.0286847	2.40378	5.71158	0.0168533	0.323009	NA
ENSG00000173517.6	PEAK1	15	77400471	77712486	77150471	77962486	812015	rs11636412	15	77767291	T	C	0.25	0.129679	0.0186804	6.94199	41.9201	9.508e-11	-0.0315904	0.0355159	-0.889473	0.78671	0.375097	0.638962	NA	-0.0593029	0.0247179	-2.39918	5.70323	0.0169337	0.323009	NA
ENSG00000161640.11	SIGLEC11	19	50452242	50464429	50202242	50714429	512187	rs6509448	19	50456518	C	T	0.44	0.351883	0.047287	7.44143	48.0582	4.1376e-12	0.120364	0.0685382	1.75616	2.99457	0.0835441	0.389535	NA	0.0811695	0.0338697	2.39652	5.69664	0.0169974	0.323009	NA
ENSG00000255031.1	RP11-802E16.3	11	67818207	67821229	67568207	68071229	503022	rs4147778	11	67804605	C	A	0.23	-0.13754	0.0194693	-7.06443	43.2602	4.79241e-11	-0.0691358	0.0381129	-1.81397	3.26422	0.0708069	0.365214	NA	0.0673516	0.027846	2.41872	5.67732	0.0171856	0.324838	NA
ENSG00000267885.1	FKSG48	1	33439268	33439642	33189268	33689642	500374	rs1534893	1	33472942	G	A	0.33	-0.105937	0.013165	-8.04685	54.1274	1.87905e-13	-0.0422679	0.0251499	-1.68064	2.79828	0.0943658	0.403394	NA	0.0509536	0.0212959	2.39265	5.66202	0.0173361	0.325715	NA
ENSG00000156171.10	DRAM2	1	111659955	111682838	111409955	111932838	522883	rs629608	1	111738116	T	G	0.46	-0.0806993	0.0101461	-7.95376	54.3733	1.65801e-13	-0.0236074	0.0181363	-1.30166	1.65115	0.198802	0.521586	NA	0.0305693	0.0128139	2.38563	5.64543	0.0175009	0.325715	NA
ENSG00000102409.9	BEX4	23	102470020	102472174	102220020	102722174	502154	rs5987708	23	102468481	C	A	0.34	0.138621	0.014359	9.65397	73.1677	1.19091e-17	0.00310761	0.0251957	0.123339	0.0150632	0.902319	0.786654	NA	0.0427698	0.0179256	2.38597	5.64324	0.0175228	0.325715	NA
ENSG00000115866.6	DARS	2	136664247	136743670	136414247	136993670	579423	rs6743537	2	136702601	A	G	0.19	0.158231	0.0179569	8.81176	64.0406	1.2188e-15	-0.0333525	0.0287127	-1.16159	1.31992	0.250606	0.563862	NA	-0.0387557	0.0161738	-2.3962	5.63548	0.0176006	0.325715	NA
ENSG00000271976.1	RP11-884K10.7	3	53893021	53895603	53643021	54145603	502582	rs9860367	3	53897929	C	A	0.32	0.0928003	0.0139608	6.64723	37.3227	1.00113e-09	-0.0534121	0.0262469	-2.03499	4.097	0.0429594	0.306137	NA	0.0543574	0.0227774	2.38646	5.60495	0.0179098	0.328284	NA
ENSG00000117505.8	DR1	1	93811445	93835055	93561445	94085055	523610	rs1559828	1	93825638	T	A	0.44	0.074473	0.00666805	11.1686	90.0378	2.33658e-21	-0.0116137	0.011486	-1.01112	1.01504	0.313699	0.604383	NA	-0.021992	0.00919578	-2.39153	5.59271	0.0180353	0.328284	NA
ENSG00000140941.8	MAP1LC3B	16	87417601	87438385	87167601	87688385	520784	rs11649260	16	87409288	A	G	0.45	0.0832013	0.00903685	9.20689	68.56	1.23076e-16	-0.00350204	0.0153593	-0.228008	0.0519685	0.819673	0.769862	NA	-0.0268909	0.0113343	-2.37253	5.57959	0.018171	0.328284	NA
ENSG00000170439.5	METTL7B	12	56075330	56078395	55825330	56328395	503065	rs4759187	12	56075263	T	C	0.27	-0.292211	0.042854	-6.81875	41.1033	1.44394e-10	-0.147016	0.0727587	-2.02059	4.01021	0.0452256	0.309753	NA	0.10751	0.0451284	2.38231	5.57293	0.0182402	0.328284	NA
ENSG00000196152.6	ZNF79	9	130186661	130207651	129936661	130457651	520990	rs2243608	9	130226909	T	C	0.37	0.116761	0.00994997	11.7348	103.015	3.32554e-24	0.028764	0.0205674	1.39853	1.95081	0.162499	0.489751	NA	-0.0453838	0.0191557	-2.36921	5.57199	0.01825	0.328284	NA
ENSG00000256628.2	ZBTB11-AS1	3	101395274	101398061	101145274	101648061	502787	rs2303474	3	101371899	T	G	0.31	0.112312	0.0138402	8.11489	53.6388	2.40948e-13	0.0182927	0.0281544	0.649729	0.41675	0.518563	0.690933	NA	0.0561806	0.0235789	2.38266	5.56492	0.0183238	0.328284	NA
ENSG00000162910.14	MRPL55	1	228294380	228297013	228044380	228547013	502633	rs12564763	1	228294300	T	C	0.41	-0.0581255	0.00944081	-6.15683	35.0276	3.25073e-09	0.0138785	0.0187796	0.739017	0.543793	0.460865	0.676094	NA	0.0339222	0.014272	2.37683	5.55866	0.0183895	0.328284	NA
ENSG00000172985.8	SH3RF3	2	109745804	110262207	109495804	110512207	1016403	rs10173448	2	109824308	C	T	0.08	-0.458827	0.0573878	-7.9952	53.5591	2.50935e-13	NA	NA	NA	NA	NA	NA	NA	0.139732	0.0591798	2.36115	5.53212	0.0186705	0.328799	NA
ENSG00000029725.12	RABEP1	17	5185558	5289129	4935558	5539129	603571	rs2003466	17	5291377	A	T	0.43	0.0962012	0.00664184	14.4841	128.54	8.55174e-30	0.0228365	0.0133977	1.70451	2.89418	0.0888999	0.394631	NA	0.0235548	0.00998321	2.35945	5.51848	0.0188166	0.328799	NA
ENSG00000079277.15	MKNK1	1	47023090	47082515	46773090	47332515	559425	rs3766236	1	47047441	G	A	0.33	0.227475	0.0175267	12.9788	117.253	2.52751e-27	-0.0126905	0.0327513	-0.38748	0.149948	0.698586	0.745648	NA	-0.0455803	0.0193365	-2.35721	5.50703	0.0189402	0.328799	NA
ENSG00000100227.13	POLDIP3	22	42979727	43010968	42729727	43260968	531241	rs137085	22	42981138	C	T	0.37	0.0698438	0.00603703	11.5692	96.6794	8.15135e-23	0.0203323	0.0115612	1.75866	3.07888	0.0793151	0.383984	NA	0.0214262	0.00909079	2.35691	5.50644	0.0189466	0.328799	NA
ENSG00000198952.7	SMG5	1	156219015	156252620	155969015	156502620	533605	rs2025577	1	156314104	T	C	0.43	0.307097	0.0101746	30.1826	291.327	2.55561e-65	0.00955848	0.0197126	0.484891	0.234993	0.627846	0.727004	NA	-0.0275191	0.0116117	-2.36995	5.50246	0.0189897	0.328799	NA
ENSG00000169738.3	DCXR	17	79993012	79995608	79743012	80245608	502596	rs4969481	17	79993212	T	C	0.23	0.190826	0.0159286	11.9801	100.771	1.03263e-23	0.00155842	0.0258439	0.0603012	0.00363622	0.951916	0.795707	NA	-0.0386192	0.0164206	-2.35187	5.49042	0.0191209	0.328799	NA
ENSG00000073614.7	KDM5A	12	389295	498620	139295	748620	609325	rs10774169	12	516346	A	G	0.31	-0.0670508	0.007518	-8.91869	62.4447	2.74026e-15	-0.0227476	0.014136	-1.6092	2.52198	0.112269	0.434827	NA	0.0237635	0.0101027	2.3522	5.48727	0.0191555	0.328799	NA
ENSG00000145014.13	TMEM44	3	194308402	194354418	194058402	194604418	546016	rs6779853	3	194308983	G	A	0.25	0.258175	0.026186	9.85929	75.4841	3.68366e-18	0.00983734	0.0476807	0.206317	0.0425266	0.836619	0.774499	NA	-0.0732051	0.0311689	-2.34866	5.47463	0.0192945	0.328799	NA
ENSG00000108443.9	RPS6KB1	17	57970447	58027925	57720447	58277925	557478	rs1051424	17	58024324	G	A	0.19	0.0578199	0.00726075	7.96336	54.609	1.47058e-13	NA	NA	NA	NA	NA	NA	NA	-0.0327348	0.0139462	-2.34721	5.46975	0.0193484	0.328799	NA
ENSG00000164849.7	GPR146	7	1084212	1098897	834212	1348897	514685	rs1997243	7	1083777	G	A	0.14	0.364625	0.0478535	7.61962	49.4768	2.00736e-12	-0.0630439	0.0852992	-0.739091	0.545833	0.460025	0.675857	NA	-0.124331	0.0528295	-2.35344	5.46973	0.0193486	0.328799	NA
ENSG00000214425.2	LRRC37A4P	17	43578685	43627701	43328685	43877701	549016	rs79545140	17	43840935	C	T	0.17	-1.10145	0.0345884	-31.8445	317.313	5.57351e-71	0.0585634	0.0556359	1.05262	1.10115	0.294014	0.59856	NA	0.062584	0.0264717	2.36419	5.45706	0.0194894	0.329608	NA
ENSG00000168487.13	BMP1	8	22022249	22069839	21772249	22319839	547590	rs7592	8	22021883	A	G	0.34	0.180147	0.018817	9.57365	69.6628	7.03624e-17	0.014759	0.0360238	0.409702	0.167348	0.68248	0.741316	NA	0.0589065	0.0250451	2.35202	5.44317	0.019645	0.330657	NA
ENSG00000128829.7	EIF2AK4	15	40226347	40327797	39976347	40577797	601450	rs11070245	15	40317792	G	T	0.44	-0.10484	0.0115521	-9.07542	63.4376	1.65526e-15	0.043047	0.0213858	2.01287	3.94405	0.0470375	0.311872	NA	-0.0325732	0.0139722	-2.33128	5.38164	0.0203498	0.340896	NA
ENSG00000117222.9	RBBP5	1	205055270	205091143	204805270	205341143	535873	rs1572993	1	205045087	G	A	0.47	-0.0411097	0.00588839	-6.98149	40.4454	2.02188e-10	0.00541812	0.0117667	0.46046	0.21127	0.645774	0.731096	NA	0.0238815	0.0102515	2.32957	5.36503	0.0205444	0.342533	NA
ENSG00000263503.1	RP11-707O23.5	17	43678235	43679706	43428235	43929706	501471	rs10514879	17	43802971	T	C	0.17	0.848231	0.0336498	25.2076	250.908	1.64628e-56	-0.0404431	0.0633535	-0.638371	0.4068	0.523598	0.691526	NA	0.113346	0.0484102	2.34136	5.34721	0.0207555	0.344428	NA
ENSG00000165271.12	NOL6	9	33461439	33473928	33211439	33723928	512489	rs2275228	9	33467577	C	T	0.22	0.0653365	0.00760337	8.5931	59.8184	1.04024e-14	0.00443735	0.0156374	0.283764	0.0805113	0.776606	0.764226	NA	-0.0301689	0.0130553	-2.31087	5.30271	0.0212922	0.351684	NA
ENSG00000010278.7	CD9	12	6308881	6347425	6058881	6597425	538544	rs7304624	12	6243909	T	C	0.36	0.498206	0.0627195	7.9434	52.3897	4.55096e-13	0.0172351	0.0953849	0.18069	0.0326462	0.856617	0.778789	NA	-0.0792895	0.0343227	-2.31012	5.24404	0.0220221	0.362047	NA
ENSG00000174775.12	HRAS	11	532242	537287	282242	787287	505045	rs12420647	11	538940	A	G	0.32	-0.0651794	0.0105358	-6.18647	33.539	6.9848e-09	-0.00447961	0.0227215	-0.197153	0.0388249	0.843796	0.777021	NA	0.0451515	0.0196499	2.2978	5.22801	0.022226	0.36237	NA
ENSG00000169689.10	STRA13	17	79976578	79981983	79726578	80231983	505405	rs4995642	17	79971065	T	C	0.48	0.0705376	0.00949082	7.4322	44.4771	2.57354e-11	0.0085085	0.0194655	0.437107	0.19014	0.6628	0.737277	NA	0.0383567	0.0166598	2.30235	5.2214	0.0223106	0.36237	NA
ENSG00000182472.4	CAPN12	19	39220827	39260544	38970827	39510544	539717	rs12977469	19	39126734	A	G	0.25	-0.260757	0.0415079	-6.2821	35.1044	3.12486e-09	0.0963934	0.064729	1.48918	2.16813	0.140898	0.469668	NA	-0.0850845	0.0370596	-2.29588	5.21726	0.0223638	0.36237	NA
ENSG00000272556.1	RP11-638I8.1	7	45854201	45854862	45604201	46104862	500661	rs3735666	7	45761952	C	A	0.18	-0.143778	0.0200768	-7.16139	43.042	5.35779e-11	-0.0137015	0.0417352	-0.328295	0.107363	0.743166	0.755469	NA	-0.0693143	0.0302905	-2.28832	5.20056	0.0225796	0.36237	NA
ENSG00000088448.10	ANKRD10	13	111530887	111567416	111280887	111817416	536529	rs4773279	13	111575914	T	A	0.36	0.0593112	0.00858839	6.90598	39.2852	3.66216e-10	-0.00778157	0.0164875	-0.471969	0.218649	0.640071	0.729928	NA	0.0283359	0.0123564	2.2932	5.19977	0.0225899	0.36237	NA
ENSG00000114744.4	COMMD2	3	149456257	149470286	149206257	149720286	514029	rs10935774	3	149456926	G	A	0.46	0.0877249	0.00667448	13.1433	114.847	8.49933e-27	0.0113601	0.0126683	0.896729	0.775681	0.378465	0.638962	NA	0.0255199	0.0111579	2.28717	5.19462	0.0226569	0.36237	NA
ENSG00000271952.1	RP11-245G13.2	2	11018395	11025244	10768395	11275244	506849	rs4669639	2	11021849	T	C	0.13	0.614176	0.0325904	18.8453	184.704	4.55428e-42	NA	NA	NA	NA	NA	NA	NA	0.0451661	0.0195887	2.30572	5.18557	0.0227752	0.362622	NA
ENSG00000106066.9	CPVL	7	29034847	29235067	28784847	29485067	700220	rs245884	7	29188475	T	G	0.43	-0.242751	0.0268119	-9.05386	65.7403	5.14439e-16	-0.0822241	0.0434656	-1.8917	3.55792	0.0592619	0.34404	NA	0.050156	0.0219234	2.28779	5.16673	0.0230236	0.363724	NA
ENSG00000240694.4	PNMA2	8	26362202	26371608	26112202	26621608	509406	rs13273880	8	26397109	G	A	0.39	0.150537	0.0210016	7.16789	44.1993	2.96583e-11	0.0735332	0.0339775	2.16417	4.56026	0.0327222	0.280973	NA	-0.0419054	0.0183099	-2.28868	5.16471	0.0230503	0.363724	NA
ENSG00000088833.13	NSFL1C	20	1422807	1454487	1172807	1704487	531680	rs6033867	20	1453512	G	C	0.26	-0.139032	0.0115014	-12.0882	103.257	2.94386e-24	-0.0328921	0.0201197	-1.63482	2.66269	0.102727	0.417701	NA	0.029494	0.0129405	2.2792	5.14768	0.0232775	0.365678	NA
ENSG00000170632.9	ARMC10	7	102715328	102740205	102465328	102990205	524877	rs10808123	7	102738574	A	C	0.05	0.298523	0.0317022	9.41649	71.1132	3.37311e-17	NA	NA	NA	NA	NA	NA	NA	-0.0693425	0.0304048	-2.28064	5.11424	0.0237302	0.371141	NA
ENSG00000261997.1	RP11-212I21.4	16	55572112	55575939	55322112	55825939	503827	rs194173	16	55586291	G	A	0.14	0.277657	0.033473	8.29496	55.824	7.92566e-14	0.0406988	0.0514133	0.7916	0.609551	0.434957	0.664686	NA	0.0904247	0.0398918	2.26675	5.08481	0.0241364	0.374288	NA
ENSG00000153113.19	CAST	5	95860971	96115299	95610971	96365299	754328	rs2351245	5	95995733	T	G	0.21	0.254311	0.011838	21.4826	212.301	4.32278e-48	-0.00908172	0.0213663	-0.425048	0.179546	0.671764	0.74003	NA	-0.0288307	0.0126784	-2.274	5.07271	0.0243053	0.374288	NA
ENSG00000110628.9	SLC22A18	11	2920951	2946476	2670951	3196476	525525	rs367035	11	2923826	G	A	0.42	-0.335591	0.0222262	-15.0989	141.427	1.29743e-32	0.0366991	0.0404906	0.906361	0.820189	0.365125	0.632497	NA	0.0565979	0.0250361	2.26065	5.06935	0.0243526	0.374288	NA
ENSG00000115216.9	NRBP1	2	27650657	27665126	27400657	27915126	514469	rs4665978	2	27648726	T	C	0.5	0.0443313	0.00528963	8.38079	56.2921	6.24666e-14	-0.00459379	0.00971769	-0.472724	0.223368	0.636486	0.72965	NA	-0.0165309	0.00728534	-2.26907	5.06917	0.0243551	0.374288	NA
ENSG00000171574.13	ZNF584	19	58912871	58929694	58662871	59179694	516823	rs3764532	19	58929222	A	G	0.24	-0.166008	0.0143851	-11.5403	95.937	1.18599e-22	-0.0118665	0.0289449	-0.409969	0.1679	0.681985	0.741316	NA	-0.057719	0.0254756	-2.26566	5.04212	0.0247381	0.37853	NA
ENSG00000177383.3	MAGEF1	3	184428156	184429836	184178156	184679836	501680	rs10937186	3	184426945	T	C	0.34	0.157042	0.0204179	7.69139	50.151	1.42355e-12	-0.0336839	0.0330506	-1.01916	1.03649	0.308638	0.60329	NA	-0.0436136	0.019422	-2.24557	5.00698	0.0252454	0.383012	NA
ENSG00000106290.10	TAF6	7	99704693	99717464	99454693	99967464	512771	rs4134923	7	99706303	A	G	0.4	0.0669227	0.00693856	9.64504	73.2466	1.1442e-17	0.0222569	0.0142483	1.56208	2.42824	0.119167	0.444684	NA	0.0279946	0.0124624	2.24633	5.00681	0.0252478	0.383012	NA
ENSG00000161048.7	NAPEPLD	7	102740223	102790007	102490223	103040007	549784	rs7801094	7	102783075	T	C	0.07	-0.12599	0.0171149	-7.36142	44.6666	2.33603e-11	-0.0414806	0.0245213	-1.69161	2.74422	0.0976065	0.410338	NA	-0.0501725	0.0223601	-2.24384	4.99692	0.0253925	0.383561	NA
ENSG00000188917.10	TRMT2B	23	100264335	100307105	100014335	100557105	542770	rs5921704	23	100262172	G	T	0.38	0.0695578	0.00763145	9.11462	68.15	1.51516e-16	-0.0274583	0.0134258	-2.04519	4.1302	0.0421245	0.306137	NA	-0.0239027	0.0106676	-2.24069	4.98721	0.0255354	0.384078	NA
ENSG00000241163.3	LINC00877	3	72084451	72291716	71834451	72541716	707265	rs2055644	3	72160602	C	A	0.3	0.216427	0.0345835	6.25811	34.8004	3.65301e-09	-0.232409	0.0485343	-4.78856	21.8132	3.0053e-06	0.00056288	Dampener	-0.0598973	0.026716	-2.242	4.9658	0.0258534	0.384337	NA
ENSG00000186432.4	KPNA4	3	160212783	160283376	159962783	160533376	570593	rs4680591	3	160226575	C	T	0.39	0.0310751	0.00497179	6.25028	33.9168	5.75205e-09	-0.00946093	0.00959991	-0.985523	0.953089	0.328934	0.617624	NA	-0.0189228	0.00846626	-2.23509	4.96035	0.0259349	0.384337	NA
ENSG00000107796.8	ACTA2	10	90694831	90751147	90444831	91001147	556316	rs1926200	10	90746533	G	A	0.45	0.452421	0.0230318	19.6433	194.973	2.61205e-44	-0.00936734	0.0408493	-0.229315	0.04999	0.823081	0.770897	NA	0.0566462	0.0252533	2.24312	4.95864	0.0259606	0.384337	NA
ENSG00000198589.6	LRBA	4	151185594	151936879	150935594	152186879	1251285	rs11734774	4	151250717	C	T	0.21	-0.0765327	0.0105056	-7.28494	44.0597	3.18517e-11	-0.00219563	0.0207347	-0.105891	0.0111958	0.915733	0.789245	NA	-0.0370164	0.0165439	-2.23746	4.95685	0.0259876	0.384337	NA
ENSG00000211771.1	TRBJ2-7	7	142495140	142495186	142245140	142745186	500046	rs1800907	7	142498109	C	T	0.49	-0.186451	0.0269292	-6.92377	42.2474	8.04259e-11	-0.0290307	0.0513038	-0.565858	0.319568	0.571867	0.702372	NA	-0.0776235	0.0348317	-2.22853	4.93297	0.026349	0.38806	NA
ENSG00000196355.2	AC021860.1	4	38628029	38666430	38378029	38916430	538401	rs9992667	4	38680186	T	C	0.17	0.153854	0.0142784	10.7753	84.494	3.85377e-20	0.0231188	0.0279399	0.827447	0.681742	0.408987	0.651801	NA	0.0554571	0.0247862	2.23742	4.91789	0.02658	0.389836	NA
ENSG00000211698.2	TRGV4	7	38393316	38394118	38143316	38644118	500802	rs2072505	7	38424039	G	A	0.21	-0.767591	0.072714	-10.5563	83.7693	5.56024e-20	0.0723026	0.0836171	0.864687	0.73761	0.390428	0.644855	NA	-0.0870825	0.0392423	-2.2191	4.8921	0.0269798	0.394048	NA
ENSG00000171148.9	TADA3	3	9821544	9834695	9571544	10084695	513151	rs293791	3	9831680	C	G	0.18	0.0851811	0.00906011	9.40177	67.5935	2.0093e-16	NA	NA	NA	NA	NA	NA	NA	-0.0281627	0.0126448	-2.22721	4.88449	0.027099	0.394048	NA
ENSG00000134575.5	ACP2	11	47260853	47270457	47010853	47520457	509604	rs2957873	11	47249294	G	A	0.32	-0.187358	0.0174822	-10.717	84.7247	3.42932e-20	0.00247868	0.0285929	0.0866888	0.0074643	0.931151	0.792666	NA	0.0414305	0.0186191	2.22516	4.87667	0.027222	0.394048	NA
ENSG00000233927.4	RPS28	19	8386042	8388224	8136042	8638224	502182	rs2972574	19	8394092	T	C	0.47	1.22318	0.0371597	32.9169	319.201	2.1625e-71	-0.00446064	0.0535258	-0.0833362	0.00690788	0.933761	0.792666	NA	0.0615403	0.0276989	2.22176	4.86845	0.027352	0.394048	NA
ENSG00000102385.8	DRP2	23	100474758	100519486	100224758	100769486	544728	rs5921753	23	100477860	A	G	0.17	0.224132	0.0147086	15.2382	136.895	1.27105e-31	-0.0356652	0.0259354	-1.37516	1.87999	0.170335	0.497816	NA	-0.0478592	0.0216311	-2.21252	4.86388	0.0274246	0.394048	NA
ENSG00000116983.8	HPCAL4	1	40144320	40157361	39894320	40407361	513041	rs784600	1	40139553	C	T	0.44	-0.342963	0.0423712	-8.09426	54.3852	1.64803e-13	-0.058716	0.0531533	-1.10465	1.21827	0.2697	0.58187	NA	0.0478072	0.021571	2.21627	4.85251	0.0276059	0.394217	NA
ENSG00000158825.5	CDA	1	20915441	20945401	20665441	21195401	529960	rs4655226	1	20928284	T	C	0.14	0.476104	0.0295762	16.0975	148.585	3.53342e-34	NA	NA	NA	NA	NA	NA	NA	0.0762116	0.0342885	2.22266	4.84917	0.0276594	0.394217	NA
ENSG00000221946.3	FXYD7	19	35634154	35645204	35384154	35895204	511050	rs12110	19	35660508	G	A	0.22	0.186823	0.0295972	6.3122	36.039	1.93408e-09	-0.0386463	0.0491194	-0.786784	0.618519	0.431598	0.663264	NA	-0.0737476	0.0335972	-2.19505	4.78789	0.0286605	0.402619	NA
ENSG00000110851.7	PRDM4	12	108126643	108155049	107876643	108405049	528406	rs4964607	12	108073695	G	A	0.25	0.0716882	0.00727734	9.85087	72.7215	1.49301e-17	0.00464758	0.0139615	0.332885	0.106912	0.743687	0.755469	NA	-0.0244511	0.0110742	-2.20793	4.78602	0.0286916	0.402619	NA
ENSG00000144895.7	EIF2A	3	150264465	150302029	150014465	150552029	537564	rs2868946	3	150306490	T	C	0.19	-0.182729	0.0135188	-13.5167	119.035	1.02889e-27	NA	NA	NA	NA	NA	NA	NA	0.0351869	0.0159618	2.20445	4.77052	0.0289511	0.402619	NA
ENSG00000253719.2	ATXN7L3B	12	74931551	74935223	74681551	75185223	503672	rs35905783	12	74919559	CT	C	0.44	0.0455567	0.00611315	7.45224	46.3265	1.00099e-11	0.00676589	0.0115882	0.583861	0.335984	0.562156	0.701637	NA	0.0218423	0.00994848	2.19554	4.76602	0.0290268	0.402619	NA
ENSG00000149054.10	ZNF215	11	6947635	7005863	6697635	7255863	558228	rs1602569	11	6958594	C	T	0.44	0.184035	0.0137071	13.4262	120.931	3.95592e-28	-0.00155513	0.0279871	-0.0555659	0.00306335	0.955862	0.795707	NA	-0.0433064	0.0196032	-2.20915	4.76565	0.0290332	0.402619	NA
ENSG00000108828.11	VAT1	17	41166622	41177140	40916622	41427140	510518	rs8071278	17	41193910	T	A	0.39	-0.0941358	0.0145503	-6.46969	38.1418	6.57863e-10	-0.0213692	0.0233105	-0.916724	0.839132	0.359645	0.630451	NA	0.0361599	0.0165121	2.18991	4.76559	0.0290341	0.402619	NA
ENSG00000164465.14	DCBLD1	6	117774980	117891021	117524980	118141021	616041	rs62433102	6	117802733	G	A	0.3	-0.314779	0.02164	-14.5462	131.222	2.21388e-30	0.0430075	0.042175	1.01974	1.02927	0.31033	0.60329	NA	0.0621999	0.0283022	2.19771	4.76487	0.0290462	0.402619	NA
ENSG00000072401.10	UBE2D1	10	60094735	60130513	59844735	60380513	535778	rs7089361	10	60157339	T	C	0.47	-0.182421	0.0210347	-8.67236	60.6731	6.7385e-15	0.127234	0.0339765	3.74477	13.6338	0.000222146	0.0151298	Dampener	-0.0425551	0.0194253	-2.19071	4.7571	0.0291777	0.402862	NA
ENSG00000235231.3	AP000351.10	22	24373117	24374043	24123117	24624043	500926	rs1007888	22	24241101	T	C	0.44	0.494063	0.0581228	8.50032	59.5106	1.21639e-14	-0.0567262	0.0628204	-0.90299	0.812664	0.367334	0.633702	NA	0.0621075	0.028496	2.17952	4.71866	0.029837	0.410362	NA
ENSG00000120690.9	ELF1	13	41506056	41635576	41256056	41885576	629520	rs1056835	13	41506721	C	T	0.36	-0.0705403	0.00982488	-7.17976	43.1902	4.96701e-11	0.00570285	0.0176084	0.323871	0.101434	0.750116	0.757576	NA	-0.0283333	0.0129892	-2.1813	4.6989	0.0301819	0.413079	NA
ENSG00000253549.1	RP11-317J10.2	8	86354080	86377144	86104080	86627144	523064	rs20571	8	86351997	G	A	0.44	-0.223351	0.0271447	-8.22818	57.0805	4.18323e-14	0.039685	0.0440229	0.901462	0.80726	0.368931	0.635031	NA	0.0583233	0.0268217	2.17449	4.69399	0.0302683	0.413079	NA
ENSG00000168903.8	BTNL3	5	180415845	180433727	180165845	180683727	517882	rs372664279	5	180344766	C	T	0.27	2.93798	0.113825	25.8115	261.545	7.90211e-59	0.142866	0.109501	1.30471	1.69802	0.192547	0.51867	NA	-0.103325	0.0472456	-2.18697	4.68432	0.0304391	0.413812	NA
ENSG00000248971.2	KRT8P46	4	103649903	103651328	103399903	103901328	501425	rs223489	4	103680984	G	A	0.46	-0.175606	0.0166322	-10.5582	82.343	1.14407e-19	-0.0445178	0.0329342	-1.35172	1.82201	0.177074	0.50639	NA	0.0587992	0.0268351	2.19113	4.66178	0.0308412	0.415362	NA
ENSG00000187862.7	TTC24	1	156549519	156556562	156299519	156806562	507043	rs6682716	1	156551848	A	G	0.46	0.254288	0.0351763	7.22894	44.4288	2.63774e-11	-0.059265	0.0448867	-1.32032	1.72996	0.188416	0.515935	NA	0.053066	0.0244265	2.17248	4.65969	0.0308787	0.415362	NA
ENSG00000188171.10	ZNF626	19	20802867	20844402	20552867	21094402	541535	rs959419	19	20826692	T	G	0.42	0.185939	0.0294215	6.31983	35.9131	2.06316e-09	-0.0308662	0.0457068	-0.67531	0.453821	0.500526	0.685899	NA	0.057823	0.0266551	2.1693	4.6582	0.0309056	0.415362	NA
ENSG00000270923.1	TAS2R6	7	141487615	141488440	141237615	141738440	500825	rs61582517	7	141477596	GTATGTAGA	G	0.48	-0.0620514	0.00828922	-7.48579	52.204	5.00249e-13	-0.000144579	0.0171865	-0.00841235	7.07676e-05	0.993288	0.802106	NA	0.0345738	0.0159942	2.16164	4.64414	0.0311598	0.417192	NA
ENSG00000243244.1	STON1	2	48756522	48826025	48506522	49076025	569503	rs2293274	2	48787134	T	C	0.3	0.125089	0.015346	8.1512	54.7491	1.36943e-13	0.0230911	0.0325665	0.709044	0.500813	0.479143	0.681976	NA	-0.0547746	0.0253562	-2.16021	4.62186	0.031567	0.420547	NA
ENSG00000118655.4	DCLRE1B	1	114447763	114456708	114197763	114706708	508945	rs11552449	1	114448389	T	C	0.25	-0.0709907	0.0114256	-6.21332	35.013	3.27515e-09	-0.0371178	0.0189543	-1.95827	3.77475	0.0520315	0.326371	NA	-0.0361779	0.0167777	-2.15631	4.61744	0.0316484	0.420547	NA
ENSG00000164307.8	ERAP1	5	96096521	96143803	95846521	96393803	547282	rs246453	5	96123336	T	C	0.39	0.38463	0.0220054	17.4789	170.916	4.66695e-39	-0.0454405	0.0316427	-1.43605	2.05446	0.151761	0.48456	NA	0.0283867	0.0131744	2.15469	4.59779	0.0320132	0.422474	NA
ENSG00000253239.1	IGLVI-70	22	22380474	22380991	22130474	22630991	500517	rs436484	22	22381327	C	T	0.12	0.667997	0.0898473	7.4348	47.5715	5.30337e-12	NA	NA	NA	NA	NA	NA	NA	-0.105208	0.0488361	-2.1543	4.59508	0.0320638	0.422474	NA
ENSG00000132952.7	USPL1	13	31191830	31233686	30941830	31483686	541856	rs7984952	13	31231806	C	T	0.46	0.067214	0.00835756	8.0423	55.0887	1.15211e-13	0.0125237	0.0164124	0.763062	0.571826	0.449534	0.671887	NA	0.028117	0.0129714	2.16761	4.57825	0.0323802	0.422474	NA
ENSG00000272501.1	XXbac-BPG299F13.17	6	31162977	31165814	30912977	31415814	502837	rs9468882	6	31151039	A	T	0.32	-0.377537	0.0235567	-16.0267	154.761	1.57918e-35	0.00522293	0.033715	0.154914	0.02362	0.877856	0.782713	NA	0.0421332	0.0196169	2.1478	4.57671	0.0324093	0.422474	NA
ENSG00000157036.8	EXOG	3	38537618	38583652	38287618	38833652	546034	rs13085153	3	38461279	T	C	0.48	0.109812	0.0122677	8.95129	64.6036	9.159e-16	-0.00946277	0.0220288	-0.429564	0.183653	0.668253	0.738412	NA	-0.038559	0.0179609	-2.14683	4.56851	0.0325649	0.422474	NA
ENSG00000184106.4	TREML3P	6	41176292	41190382	40926292	41440382	514090	rs2101269	6	41196727	C	T	0.26	0.873729	0.033798	25.8515	259.478	2.23008e-58	-0.174335	0.059294	-2.94018	8.43966	0.00367125	0.0991148	Dampener	-0.0724761	0.0338206	-2.14296	4.56404	0.0326499	0.422474	NA
ENSG00000127948.9	POR	7	75528518	75616173	75278518	75866173	587655	rs112680895	7	75623520	A	G	0.17	0.122717	0.0188829	6.49887	37.5825	8.76265e-10	-0.0345621	0.0352276	-0.981109	0.945185	0.330948	0.618306	NA	-0.0521152	0.0243073	-2.14402	4.54675	0.0329813	0.422474	NA
ENSG00000198089.10	SFI1	22	31884674	32014572	31634674	32264572	629898	rs5753609	22	31819212	G	A	0.3	-0.0973081	0.0126604	-7.68604	49.4751	2.00909e-12	-0.0185074	0.0211311	-0.875836	0.760975	0.383023	0.641893	NA	0.0264315	0.0123262	2.14433	4.54427	0.0330291	0.422474	NA
ENSG00000173621.8	LRFN4	11	66624118	66627946	66374118	66877946	503828	rs7122539	11	66662731	A	G	0.29	-0.161413	0.0194415	-8.30247	57.9308	2.71498e-14	0.0397966	0.0391522	1.01646	1.03028	0.310093	0.60329	NA	-0.0655635	0.030369	-2.15889	4.53567	0.0331954	0.422474	NA
ENSG00000151632.12	AKR1C2	10	5029967	5060223	4779967	5310223	530256	rs71230207	10	5017641	G	C	0.14	0.374263	0.0282159	13.2643	116.875	3.0572e-27	NA	NA	NA	NA	NA	NA	NA	-0.0776751	0.0363554	-2.13655	4.52811	0.0333425	0.422474	NA
ENSG00000144362.7	PHOSPHO2	2	170550975	170558218	170300975	170808218	507243	rs58721682	2	170541158	C	CGTTGTT	0.3	-0.088138	0.0122527	-7.19332	44.9257	2.0465e-11	0.00307897	0.0229386	0.134226	0.0180163	0.893225	0.78474	NA	-0.0473002	0.0221774	-2.13281	4.52181	0.0334654	0.422474	NA
ENSG00000105186.10	ANKRD27	19	33087913	33167503	32837913	33417503	579590	rs259265	19	33154930	C	G	0.49	0.0922016	0.00856948	10.7593	88.5602	4.93119e-21	-0.010745	0.0151424	-0.709592	0.49767	0.480526	0.682467	NA	-0.0208609	0.00978593	-2.13173	4.51723	0.0335551	0.422474	NA
ENSG00000213639.5	PPP1CB	2	28974506	29025806	28724506	29275806	551300	rs7475	2	29023749	G	A	0.41	0.116041	0.0103705	11.1895	91.4348	1.15333e-21	-0.0170737	0.0174878	-0.976323	0.951069	0.329447	0.617823	NA	0.0284634	0.013182	2.15925	4.51502	0.0335985	0.422474	NA
ENSG00000100997.14	ABHD12	20	25275379	25371619	25025379	25621619	596240	rs6107033	20	25363591	A	G	0.39	0.0640909	0.0102544	6.25009	33.3545	7.67996e-09	0.0302766	0.0199344	1.51881	2.29026	0.130188	0.45577	NA	-0.033034	0.0154642	-2.13617	4.51446	0.0336096	0.422474	NA
ENSG00000225101.3	OR52K3P	11	4496043	4497123	4246043	4747123	501080	rs71050409	11	4483639	C	CA	0.34	-0.466895	0.0313002	-14.9166	139.956	2.72135e-32	-0.18514	0.0497375	-3.72235	13.5318	0.000234556	0.0156201	Magnifier	0.0634139	0.0297468	2.13179	4.51376	0.0336233	0.422474	NA
ENSG00000115159.11	GPD2	2	157291802	157470247	157041802	157720247	678445	rs6721605	2	157285151	G	A	0.35	0.148639	0.015196	9.78147	72.227	1.91811e-17	0.00102508	0.0258836	0.0396035	0.0015667	0.968427	0.798082	NA	-0.0311195	0.014599	-2.13162	4.50957	0.0337058	0.422474	NA
ENSG00000171121.12	KCNMB3	3	178957530	178984790	178707530	179234790	527260	rs1183319	3	178969107	A	G	0.49	0.0873165	0.0129568	6.73905	40.8415	1.65088e-10	-0.0330134	0.0260592	-1.26686	1.59766	0.206235	0.52771	NA	-0.0507709	0.0238085	-2.13247	4.50237	0.033848	0.422757	NA
ENSG00000075826.12	SEC31B	10	102246399	102289628	101996399	102539628	543229	rs7906394	10	102217780	C	T	0.19	-0.232399	0.0162386	-14.3116	128.127	1.05263e-29	0.032242	0.0301568	1.06915	1.1386	0.285949	0.591136	NA	-0.0363764	0.0171159	-2.1253	4.48934	0.0341069	0.423321	NA
ENSG00000133393.8	FOPNL	16	15959577	15982482	15709577	16232482	522905	rs7203040	16	15963623	G	A	0.21	0.0812019	0.0108301	7.49777	47.6045	5.21493e-12	-0.00808243	0.0211183	-0.382722	0.146245	0.70215	0.746862	NA	0.035693	0.016777	2.1275	4.48689	0.0341557	0.423321	NA
ENSG00000120314.14	WDR55	5	140044261	140053709	139794261	140303709	509448	rs10223116	5	140192643	T	C	0.5	-0.0439521	0.00627143	-7.00831	39.6551	3.03008e-10	-0.0112156	0.0120941	-0.927356	0.859006	0.354017	0.626479	NA	-0.0223332	0.0105061	-2.12574	4.48092	0.0342753	0.423321	NA
ENSG00000267080.1	ASB16-AS1	17	42253341	42264085	42003341	42514085	510744	rs2240226	17	42266218	T	C	0.38	-0.0889019	0.00898453	-9.89499	73.4719	1.02079e-17	0.00224666	0.0190855	0.117716	0.0138353	0.906366	0.787122	NA	0.0349938	0.016491	2.12199	4.47609	0.0343722	0.423321	NA
ENSG00000145730.16	PAM	5	102089685	102366809	101839685	102616809	777124	rs11346866	5	102160488	TA	T	0.35	0.708867	0.0319866	22.1614	219.504	1.16024e-49	-0.0513251	0.0490844	-1.04565	1.06247	0.302653	0.60255	NA	-0.0580192	0.0273489	-2.12144	4.45253	0.0348497	0.423716	NA
ENSG00000239556.2	AC004951.5	7	44024593	44029806	43774593	44279806	505213	rs10229021	7	43985345	C	T	0.11	0.287398	0.0254668	11.2852	93.27	4.56249e-22	NA	NA	NA	NA	NA	NA	NA	0.0883836	0.0413001	2.14003	4.44917	0.0349183	0.423716	NA
ENSG00000116266.6	STXBP3	1	109289296	109352148	109039296	109602148	562852	rs1759487	1	109288766	G	A	0.34	0.0459168	0.00730205	6.2882	36.2585	1.72803e-09	0.0210674	0.0139602	1.5091	2.27023	0.13188	0.457948	NA	-0.0260996	0.0122368	-2.13287	4.44118	0.035082	0.423716	NA
ENSG00000251381.2	LINC00958	11	12984057	13011095	12734057	13261095	527038	rs11022589	11	13011522	T	C	0.23	0.615403	0.0345715	17.8009	171.108	4.23774e-39	-0.113848	0.0567132	-2.00743	3.99693	0.0455833	0.309753	NA	-0.069111	0.0322046	-2.146	4.43889	0.0351291	0.423716	NA
ENSG00000100106.15	TRIOBP	22	38093011	38172563	37843011	38422563	579552	rs4820303	22	38134166	A	G	0.29	-0.129778	0.0154331	-8.40905	58.8117	1.73508e-14	0.0134832	0.0279593	0.482244	0.229134	0.632166	0.728316	NA	0.0377349	0.0178579	2.11306	4.42614	0.0353925	0.423716	NA
ENSG00000111906.13	HDDC2	6	125541108	125623282	125291108	125873282	582174	rs1040803	6	125596957	C	T	0.39	0.196879	0.0133888	14.7048	133.903	5.73815e-31	-0.00458331	0.0234839	-0.195168	0.037424	0.846604	0.777021	NA	0.0341096	0.0160295	2.12793	4.41785	0.0355648	0.423716	NA
ENSG00000041515.11	MYO16	13	109248500	109860355	108998500	110110355	1111855	rs1951896	13	109116454	A	C	0.46	0.259609	0.0356348	7.28526	45.8293	1.29017e-11	-0.0386813	0.059924	-0.645506	0.416348	0.518765	0.690933	NA	-0.0584364	0.0277105	-2.10882	4.41619	0.0355994	0.423716	NA
ENSG00000196268.7	ZNF493	19	21579921	21610375	21329921	21860375	530454	rs8111313	19	21776847	A	T	0.36	-0.202236	0.0145751	-13.8754	131.172	2.27077e-30	-0.099288	0.0259177	-3.83089	14.3903	0.000148562	0.0114154	Magnifier	0.0408346	0.0193483	2.11049	4.41557	0.0356124	0.423716	NA
ENSG00000226416.1	MRPL23-AS1	11	2004467	2011150	1754467	2261150	506683	rs184267	11	1988576	A	G	0.43	0.164822	0.0230186	7.1604	44.4759	2.57514e-11	0.0897787	0.041708	2.15256	4.60462	0.0318859	0.280208	NA	-0.0620064	0.0292598	-2.11917	4.40832	0.0357641	0.423716	NA
ENSG00000183751.10	TBL3	16	2022038	2032934	1772038	2282934	510896	rs36041021	16	2035907	C	T	0.07	-0.122877	0.0150537	-8.16263	55.2707	1.05024e-13	NA	NA	NA	NA	NA	NA	NA	0.0553011	0.0262453	2.10709	4.40798	0.0357711	0.423716	NA
ENSG00000246582.2	RP11-1149O23.3	8	23081984	23088439	22831984	23338439	506455	rs13255394	8	23083546	T	C	0.44	0.271173	0.0175645	15.4387	143.697	4.13844e-33	-0.0117297	0.0310087	-0.378271	0.142914	0.705402	0.747489	NA	-0.0450946	0.0214132	-2.10592	4.39976	0.0359441	0.423716	NA
ENSG00000255670.1	RP11-253I19.3	12	12638287	12644515	12388287	12894515	506228	rs7975061	12	12603915	C	G	0.16	0.0883214	0.0142246	6.20904	35.2773	2.85952e-09	NA	NA	NA	NA	NA	NA	NA	0.0520677	0.0247614	2.10277	4.39607	0.036022	0.423716	NA
ENSG00000116117.13	PARD3B	2	205410516	206484886	205160516	206734886	1574370	rs849203	2	206236440	C	A	0.12	0.398555	0.0275659	14.4583	127.782	1.25266e-29	NA	NA	NA	NA	NA	NA	NA	0.0755291	0.035786	2.11058	4.39098	0.0361296	0.423716	NA
ENSG00000273133.1	RP11-799M12.2	4	15565321	15565876	15315321	15815876	500555	rs12500770	4	15617551	G	A	0.35	0.228314	0.0182652	12.5	106.869	4.75655e-25	0.080239	0.0375047	2.13944	4.43174	0.0352766	0.284547	NA	-0.0614696	0.0291761	-2.10685	4.38974	0.0361559	0.423716	NA
ENSG00000164088.13	PPM1M	3	52279841	52284613	52029841	52534613	504772	rs7622851	3	52333671	C	G	0.49	0.0755779	0.00975129	7.75056	51.1232	8.67455e-13	-0.00775197	0.0177749	-0.436118	0.18993	0.662975	0.737277	NA	0.0223191	0.0106014	2.1053	4.37964	0.0363708	0.423716	NA
ENSG00000166762.12	CATSPER2	15	43920701	43960316	43670701	44210316	539615	rs11852840	15	44072406	C	T	0.1	-0.279106	0.0364057	-7.66653	49.359	2.13152e-12	NA	NA	NA	NA	NA	NA	NA	-0.0794813	0.0375519	-2.11657	4.37932	0.0363776	0.423716	NA
ENSG00000164048.9	ZNF589	3	48282590	48340743	48032590	48590743	558153	rs6787500	3	48299439	C	T	0.36	0.214068	0.0142544	15.0177	136.254	1.75533e-31	-0.0492651	0.0258488	-1.9059	3.60257	0.0576902	0.342267	NA	0.0298429	0.014222	2.09836	4.3763	0.0364421	0.423716	NA
ENSG00000025434.14	NR1H3	11	47269851	47290396	47019851	47540396	520545	rs2290148	11	47346145	A	G	0.27	-0.186993	0.0242384	-7.71474	52.2176	4.96801e-13	-0.0157707	0.0428678	-0.367892	0.133658	0.714669	0.751043	NA	0.0592832	0.0282711	2.09696	4.36643	0.0366537	0.424779	NA
ENSG00000158445.7	KCNB1	20	47980414	48099184	47730414	48349184	618770	rs1130146	20	47859217	A	G	0.36	0.106827	0.0153488	6.95993	41.6671	1.08212e-10	-0.115346	0.0287838	-4.00733	15.4196	8.60906e-05	0.00781885	Dampener	-0.0529758	0.0252895	-2.09478	4.35622	0.0368741	0.425937	NA
ENSG00000148925.6	BTBD10	11	13409548	13484844	13159548	13734844	575296	rs143094926	11	13421693	G	T	0.22	-0.129783	0.0125451	-10.3453	82.2566	1.19518e-19	0.0278864	0.0212586	1.31177	1.71659	0.190133	0.515935	NA	0.0325205	0.0155237	2.09489	4.34126	0.0371994	0.428295	NA
ENSG00000182224.7	CYB5D1	17	7761064	7765600	7511064	8015600	504536	rs8078725	17	7776581	G	A	0.3	-0.0989369	0.0151692	-6.52223	36.9609	1.2052e-09	-0.00806164	0.0299966	-0.268752	0.072033	0.788399	0.764959	NA	0.0401621	0.0192038	2.09136	4.32374	0.0375843	0.429878	NA
ENSG00000232063.1	RP11-307E17.8	9	97094758	97123230	96844758	97373230	528472	rs12236578	9	97201550	G	A	0.15	0.284211	0.0272963	10.4121	83.1612	7.56266e-20	NA	NA	NA	NA	NA	NA	NA	-0.0738461	0.0354006	-2.08601	4.31648	0.0377449	0.429878	NA
ENSG00000230325.1	RP11-385F5.4	1	236703394	236713580	236453394	236963580	510186	rs2759000	1	236715863	G	A	0.38	0.0881578	0.00961759	9.1663	74.5218	5.99721e-18	0.0142343	0.0194811	0.730672	0.533502	0.465138	0.678221	NA	-0.0375317	0.0180563	-2.0786	4.29612	0.0381994	0.429878	NA
ENSG00000213625.4	LEPROT	1	65886270	65901690	65636270	66151690	515420	rs10493377	1	65879252	G	A	0.45	0.130511	0.0132582	9.8438	73.5666	9.72989e-18	0.0224523	0.02238	1.00323	0.979231	0.322389	0.6113	NA	-0.0255003	0.0122744	-2.07753	4.2917	0.0382988	0.429878	NA
ENSG00000141556.16	TBCD	17	80709940	80900724	80459940	81150724	690784	rs74530485	17	80828281	T	C	0.11	0.184511	0.0187137	9.85966	75.9766	2.87044e-18	NA	NA	NA	NA	NA	NA	NA	0.0454929	0.0218981	2.07748	4.29137	0.0383063	0.429878	NA
ENSG00000248671.3	CTD-2313N18.5	11	71505409	71529284	71255409	71779284	523875	rs7117703	11	71464076	T	C	0.46	0.070204	0.00950404	7.38676	48.0984	4.0535e-12	-0.00351742	0.0183993	-0.191171	0.036448	0.848593	0.777021	NA	0.0339346	0.0162572	2.08736	4.29065	0.0383224	0.429878	NA
ENSG00000103260.4	METRN	16	765115	769655	515115	1019655	504540	rs7205337	16	780339	G	A	0.33	0.136947	0.0203825	6.71885	38.5071	5.45546e-10	-0.0188072	0.0314358	-0.598272	0.357759	0.549753	0.697447	NA	0.0492774	0.02357	2.09069	4.28779	0.0383869	0.429878	NA
ENSG00000155542.7	SETD9	5	56205087	56221359	55955087	56471359	516272	rs185220	5	56205357	A	G	0.28	-0.462378	0.0222406	-20.7899	203.499	3.59995e-46	-0.0308715	0.0398886	-0.773943	0.591107	0.441991	0.668616	NA	0.0611271	0.0293031	2.08603	4.28144	0.0385307	0.429878	NA
ENSG00000239480.1	RP11-514P8.2	7	102067265	102075227	101817265	102325227	507962	rs55823933	7	102072689	T	C	0.24	-0.133092	0.0148528	-8.96073	62.5815	2.5565e-15	0.0312372	0.0291111	1.07304	1.14955	0.283644	0.591136	NA	0.0552197	0.0265994	2.07598	4.27851	0.0385972	0.429878	NA
ENSG00000187764.7	SEMA4D	9	91975702	92113045	91725702	92363045	637343	rs4405007	9	92100804	T	C	0.3	-0.0814576	0.0121926	-6.68089	38.4797	5.53254e-10	0.00883879	0.0218245	0.404993	0.163952	0.685544	0.741568	NA	0.0263371	0.0126669	2.07921	4.27702	0.038631	0.429878	NA
ENSG00000128283.6	CDC42EP1	22	37956454	37965412	37706454	38215412	508958	rs2281097	22	37966060	T	C	0.41	0.695084	0.0582486	11.9331	103.206	3.02026e-24	-0.0452908	0.0754885	-0.59997	0.353657	0.55205	0.697447	NA	0.0808964	0.0389172	2.07868	4.27331	0.0387153	0.429878	NA
ENSG00000129673.5	AANAT	17	74449433	74466199	74199433	74716199	516766	rs8067774	17	74479889	A	G	0.43	0.207191	0.0214668	9.6517	73.1977	1.17289e-17	0.00387287	0.0386122	0.100302	0.0100089	0.920309	0.79159	NA	0.0590614	0.0282761	2.08874	4.26321	0.0389464	0.429878	NA
ENSG00000151150.16	ANK3	10	61786056	62493248	61536056	62743248	1207192	rs1442539	10	62481380	T	G	0.3	-0.261154	0.0294245	-8.87541	63.5777	1.54163e-15	0.0430155	0.0438649	0.980636	0.960328	0.327104	0.616626	NA	0.0521142	0.0251709	2.07042	4.26255	0.0389615	0.429878	NA
ENSG00000145868.12	FBXO38	5	147763498	147822399	147513498	148072399	558901	rs10052031	5	147554889	A	C	0.5	-0.104291	0.00800133	-13.0342	114.137	1.21619e-26	-0.0135403	0.0144577	-0.936544	0.875803	0.349354	0.625892	NA	0.0210252	0.0101072	2.08021	4.25466	0.0391427	0.429878	NA
ENSG00000163682.11	RPL9	4	39455744	39460568	39205744	39710568	504824	rs2249563	4	39455378	A	G	0.31	0.710695	0.0303123	23.4458	239.825	4.29434e-54	-0.198481	0.0515941	-3.84696	14.0778	0.000175403	0.0131409	Dampener	-0.0912003	0.0433367	-2.10446	4.25386	0.0391612	0.429878	NA
ENSG00000178381.7	ZFAND2A	7	1191707	1200395	941707	1450395	508688	rs4075937	7	1198743	C	A	0.46	0.411857	0.0166397	24.7514	241.079	2.28837e-54	0.00781196	0.0302013	0.258663	0.0664773	0.796537	0.764959	NA	0.0400659	0.0193452	2.0711	4.24562	0.0393518	0.430525	NA
ENSG00000183628.8	DGCR6	22	18893541	18901751	18643541	19151751	508210	rs418623	22	18895227	C	T	0.46	-0.127418	0.0175333	-7.2672	44.9579	2.01313e-11	0.0772273	0.0316746	2.43814	5.88509	0.0152696	0.20561	NA	-0.042367	0.0205015	-2.06654	4.23366	0.03963	0.430525	NA
ENSG00000151773.8	CCDC122	13	44398045	44453827	44148045	44703827	555782	rs12874590	13	44433363	A	G	0.34	0.201786	0.0248322	8.12597	55.5398	9.15842e-14	0.0022098	0.037279	0.0592774	0.00351068	0.952752	0.795707	NA	-0.0488849	0.0236636	-2.06583	4.2326	0.0396547	0.430525	NA
ENSG00000105499.9	PLA2G4C	19	48551100	48614074	48301100	48864074	562974	rs8108486	19	48645229	G	T	0.44	-0.588417	0.0659309	-8.92475	64.2392	1.10192e-15	-0.0610461	0.0587566	-1.03897	1.07786	0.299176	0.602116	NA	-0.0590371	0.0285602	-2.06711	4.23035	0.0397074	0.430525	NA
ENSG00000166503.4	HDGFRP3	15	83784320	83876770	83534320	84126770	592450	rs28754750	15	83800910	T	C	0.37	0.315802	0.050859	6.20937	33.8728	5.8837e-09	-0.00635563	0.0730795	-0.0869687	0.00755376	0.930741	0.792666	NA	-0.0636251	0.03085	-2.0624	4.21926	0.0399675	0.432021	NA
ENSG00000167768.4	KRT1	12	53068520	53074191	52818520	53324191	505671	rs1357091	12	53080215	T	G	0.49	0.868353	0.0971227	8.94078	63.2508	1.81997e-15	-0.0613295	0.146898	-0.417498	0.173213	0.677272	0.741316	NA	0.162873	0.079091	2.0593	4.21391	0.0400939	0.432065	NA
ENSG00000186193.7	SAPCD2	9	139956581	139965040	139706581	140215040	508459	rs10870177	9	139987350	T	C	0.33	-0.697562	0.0346365	-20.1395	201.289	1.09262e-45	0.0376496	0.05488	0.686036	0.46242	0.496495	0.684891	NA	-0.0696325	0.0337694	-2.062	4.18641	0.0407492	0.436312	NA
ENSG00000177406.4	RP11-218M22.1	12	740057	772872	490057	1022872	532815	rs2535397	12	713712	G	A	0.18	0.387637	0.0334717	11.5811	96.7734	7.77321e-23	0.0614629	0.0494623	1.24262	1.52776	0.216449	0.537911	NA	-0.0502975	0.0244869	-2.05406	4.18039	0.0408943	0.436312	NA
ENSG00000198677.6	TTC37	5	94799599	94890711	94549599	95140711	591112	rs17084869	5	94858574	A	G	0.18	0.171392	0.00891688	19.2211	189.321	4.47352e-43	0.00424078	0.0184023	0.230448	0.0531027	0.81775	0.769773	NA	-0.030338	0.0148009	-2.04974	4.17814	0.0409486	0.436312	NA
ENSG00000146166.12	LGSN	6	63985856	64029882	63735856	64279882	544026	rs9449233	6	64138234	T	G	0.47	0.329561	0.0309064	10.6632	83.8841	5.24641e-20	0.171596	0.0528471	3.24702	10.3854	0.00127016	0.0544098	Magnifier	-0.0553483	0.0269261	-2.05556	4.17677	0.0409817	0.436312	NA
ENSG00000134283.13	PPHLN1	12	42632249	42853517	42382249	43103517	721268	rs3747562	12	42854205	G	A	0.5	0.0487478	0.00650481	7.49413	46.1069	1.11976e-11	0.00237511	0.0125671	0.188993	0.0356369	0.850267	0.777073	NA	0.0217137	0.0106035	2.04779	4.15473	0.0415185	0.440699	NA
ENSG00000115129.9	TP53I3	2	24300303	24308731	24050303	24558731	508428	rs10191964	2	24287598	A	G	0.18	-0.369513	0.0293412	-12.5937	108.118	2.53227e-25	0.0204503	0.0451383	0.453059	0.204966	0.650742	0.731802	NA	0.062141	0.0304459	2.04103	4.14303	0.0418062	0.442424	NA
ENSG00000128951.9	DUT	15	48623208	48635570	48373208	48885570	512362	rs964611	15	48597514	A	C	0.17	0.190712	0.016548	11.5248	97.2281	6.17827e-23	-0.0200909	0.0316742	-0.6343	0.401423	0.526355	0.691526	NA	-0.0479299	0.0233345	-2.05404	4.13414	0.0420264	0.442847	NA
ENSG00000157191.15	NECAP2	1	16767167	16786573	16517167	17036573	519406	rs821000	1	16773880	A	G	0.29	0.0827566	0.00792535	10.442	83.6848	5.80297e-20	0.018134	0.014367	1.26219	1.58881	0.207497	0.52771	NA	-0.0194125	0.00952835	-2.03734	4.12701	0.0422039	0.442847	NA
ENSG00000144118.9	RALB	2	120997640	121052289	120747640	121302289	554649	rs3931843	2	121039308	T	G	0.34	-0.105256	0.011173	-9.42057	70.3119	5.06304e-17	0.0362314	0.0211534	1.71279	2.89956	0.0886035	0.394631	NA	0.0278431	0.0136705	2.03672	4.12559	0.0422392	0.442847	NA
ENSG00000133104.8	SPG20	13	36875775	36944317	36625775	37194317	568542	rs9547233	13	36887077	G	T	0.27	0.20319	0.0149169	13.6215	117.236	2.5486e-27	-0.0631373	0.0255763	-2.46858	5.64956	0.0174597	0.21112	NA	-0.0332927	0.016362	-2.03475	4.1166	0.0424644	0.442847	NA
ENSG00000089916.13	GPATCH2L	14	76618259	76720685	76368259	76970685	602426	rs7151939	14	76614949	T	G	0.19	0.091178	0.0107369	8.49205	58.4185	2.1189e-14	NA	NA	NA	NA	NA	NA	NA	0.0291604	0.0143557	2.03128	4.1038	0.0427868	0.442847	NA
ENSG00000164082.10	GRM2	3	51741086	51752629	51491086	52002629	511543	rs34975386	3	51516625	A	AC	0.12	0.231111	0.0274305	8.42531	57.8602	2.8143e-14	-0.0651109	0.0496684	-1.31091	1.71354	0.190527	0.516238	NA	0.0842705	0.0413377	2.03859	4.10172	0.0428396	0.442847	NA
ENSG00000141452.5	C18orf8	18	21083473	21111746	20833473	21361746	528273	rs12964689	18	21116998	G	A	0.48	0.0501305	0.00802352	6.24795	34.735	3.77782e-09	0.0225006	0.0154702	1.45445	2.09549	0.147735	0.482581	NA	0.0259978	0.0128207	2.0278	4.08899	0.0431634	0.442847	NA
ENSG00000164733.16	CTSB	8	11700033	11726957	11450033	11976957	526924	rs12338	8	11710888	C	G	0.37	-0.179022	0.0164163	-10.9051	89.1725	3.61835e-21	-0.00671133	0.0282033	-0.237963	0.0553295	0.814036	0.768387	NA	0.0277024	0.0136554	2.02868	4.08603	0.0432391	0.442847	NA
ENSG00000100219.12	XBP1	22	29190543	29196585	28940543	29446585	506042	rs10439931	22	29048078	C	T	0.18	0.20228	0.0234294	8.63362	60.7683	6.42019e-15	NA	NA	NA	NA	NA	NA	NA	0.0465702	0.0229809	2.02647	4.08434	0.0432824	0.442847	NA
ENSG00000166743.5	ACSM1	16	20634559	20710212	20384559	20960212	575653	rs74014533	16	20625068	A	G	0.23	0.134115	0.0184654	7.26304	45.8978	1.24585e-11	NA	NA	NA	NA	NA	NA	NA	-0.051588	0.0253489	-2.03512	4.08255	0.0433283	0.442847	NA
ENSG00000131023.8	LATS1	6	149979289	150039392	149729289	150289392	560103	rs9322207	6	149978321	G	A	0.49	-0.0670049	0.00688639	-9.73004	69.9778	5.99757e-17	-0.0086056	0.011948	-0.720254	0.518397	0.471526	0.680168	NA	-0.0202031	0.00994986	-2.03049	4.07985	0.0433975	0.442847	NA
ENSG00000147536.7	GINS4	8	41386725	41402565	41136725	41652565	515840	rs13269106	8	41412075	T	C	0.21	0.096864	0.0157235	6.16046	34.6018	4.04538e-09	-0.019496	0.0313209	-0.62246	0.387257	0.533745	0.693816	NA	0.0589848	0.0291252	2.02522	4.07948	0.0434071	0.442847	NA
ENSG00000124780.9	KCNK17	6	39266777	39282329	39016777	39532329	515552	rs3734618	6	39284184	A	G	0.47	0.350996	0.0209111	16.7851	161.274	5.96197e-37	-0.0376695	0.0354634	-1.06221	1.08081	0.298516	0.601756	NA	0.0501189	0.0247618	2.02404	4.07415	0.0435443	0.442847	NA
ENSG00000166582.5	CENPV	17	16245848	16256970	15995848	16506970	511122	rs62074191	17	16244853	A	G	0.42	-0.0951396	0.0111566	-8.52768	59.6443	1.13649e-14	0.0171285	0.0221984	0.77161	0.594716	0.440601	0.667662	NA	0.0419151	0.0200047	2.09526	4.07198	0.0436002	0.442847	NA
ENSG00000268362.1	CTD-2017D11.1	19	24216247	24249711	23966247	24499711	533464	rs73019441	19	24246580	C	T	0.15	0.695401	0.0256424	27.1192	275.281	8.01547e-62	NA	NA	NA	NA	NA	NA	NA	0.071256	0.0352661	2.02052	4.05675	0.043995	0.443244	NA
ENSG00000228343.1	RP11-1148L6.5	23	48438162	48439545	48188162	48689545	501383	rs8931	23	48436507	C	G	0.17	-0.190387	0.021246	-8.9611	64.1027	1.18101e-15	0.0190469	0.0359147	0.530337	0.276359	0.599098	0.715558	NA	-0.0490555	0.0242686	-2.02135	4.05548	0.0440283	0.443244	NA
ENSG00000183161.3	FANCF	11	22644079	22647387	22394079	22897387	503308	rs4442551	11	22648843	G	A	0.18	0.0718033	0.00960838	7.47299	48.5906	3.15383e-12	NA	NA	NA	NA	NA	NA	NA	0.0340778	0.016881	2.01871	4.05232	0.0441107	0.443244	NA
ENSG00000119139.12	TJP2	9	71736209	71870124	71486209	72120124	633915	rs1416738	9	71787927	T	C	0.49	-0.348797	0.0269696	-12.933	115.809	5.23412e-27	0.00417826	0.0430612	0.0970308	0.00939909	0.922767	0.791697	NA	-0.0471838	0.0231997	-2.03382	4.05035	0.0441622	0.443244	NA
ENSG00000270804.1	CTD-2583A14.11	19	58379253	58380202	58129253	58630202	500949	rs1047128	19	58357546	C	T	0.32	0.200583	0.0214877	9.33479	67.2981	2.33401e-16	-0.00267845	0.0412934	-0.064864	0.00417656	0.948472	0.79483	NA	-0.0564732	0.0279655	-2.01938	4.04638	0.0442663	0.443244	NA
ENSG00000111581.5	NUP107	12	69080514	69136785	68830514	69386785	556271	rs7976687	12	69125578	T	C	0.26	-0.134737	0.0120811	-11.1527	92.3632	7.21421e-22	-0.0111082	0.0235734	-0.471217	0.221969	0.637544	0.72965	NA	0.0365046	0.0181709	2.00896	4.0125	0.0451642	0.448132	NA
ENSG00000272463.1	RP11-532F6.3	6	708592	711405	458592	961405	502813	rs2244443	6	711150	A	C	0.4	-0.366295	0.0177505	-20.6358	208.81	2.49745e-47	-0.0246999	0.0347069	-0.711671	0.50039	0.479329	0.681976	NA	0.0528603	0.0262723	2.01202	4.01008	0.0452289	0.448132	NA
ENSG00000258273.1	RP11-370I10.4	12	48727538	48727684	48477538	48977684	500146	rs2732441	12	48723324	C	G	0.35	-0.146438	0.0109403	-13.3851	117.973	1.75742e-27	0.0422218	0.0204858	2.06102	4.21937	0.039965	0.30142	NA	-0.0358036	0.0177607	-2.01588	4.00284	0.0454237	0.448132	NA
ENSG00000106686.12	SPATA6L	9	4553386	4666674	4303386	4916674	613288	rs301468	9	4645935	A	G	0.44	-0.152322	0.0207328	-7.34693	46.3948	9.66702e-12	0.024539	0.0389155	0.630571	0.396455	0.528926	0.691526	NA	0.0526776	0.0262326	2.0081	3.99973	0.0455074	0.448132	NA
ENSG00000177807.6	KCNJ10	1	160007257	160040038	159757257	160290038	532781	rs1321650	1	160045858	G	A	0.47	0.164869	0.0218623	7.54127	47.7864	4.75273e-12	0.0292259	0.040082	0.729154	0.529617	0.466768	0.678707	NA	0.0576795	0.0287751	2.00449	3.99682	0.0455861	0.448132	NA
ENSG00000160781.11	PAQR6	1	156213206	156217881	155963206	156467881	504675	rs7542045	1	156246473	G	C	0.43	0.677515	0.0253657	26.7099	264.632	1.67824e-59	-0.026651	0.0479853	-0.5554	0.307817	0.579023	0.706505	NA	-0.0541797	0.0270458	-2.00325	3.98909	0.0457957	0.448132	NA
ENSG00000157168.14	NRG1	8	31496902	32622548	31246902	32872548	1625646	rs12543882	8	32410693	T	C	0.45	-0.632961	0.0664535	-9.52488	71.2199	3.19544e-17	-0.0399728	0.11776	-0.339444	0.106912	0.743688	0.755469	NA	-0.105284	0.052317	-2.01243	3.98832	0.0458168	0.448132	NA
ENSG00000170265.7	ZNF282	7	148892577	148923339	148642577	149173339	530762	rs62505074	7	148834780	C	T	0.39	-0.11865	0.0100117	-11.8511	96.1362	1.07245e-22	-0.00458947	0.018857	-0.243383	0.0592305	0.807716	0.767928	NA	0.0287345	0.0143476	2.00273	3.98782	0.0458304	0.448132	NA
ENSG00000182134.11	TDRKH	1	151742583	151763892	151492583	152013892	521309	rs1623480	1	151746524	A	C	0.39	-0.0963457	0.0121965	-7.89948	52.5074	4.28629e-13	0.0163443	0.0227445	0.718604	0.513519	0.47362	0.680398	NA	-0.0343391	0.0171621	-2.00087	3.98233	0.04598	0.448132	NA
ENSG00000254685.2	FPGT	1	74663896	74699770	74413896	74949770	535874	rs792310	1	74665493	A	G	0.46	-0.117428	0.00900214	-13.0444	112.395	2.92833e-26	-0.0196101	0.0178257	-1.1001	1.20328	0.272667	0.583492	NA	0.0314551	0.0155632	2.02112	3.98078	0.0460222	0.448132	NA
ENSG00000244617.1	ASPRV1	2	70187226	70189397	69937226	70439397	502171	rs12474247	2	70289622	T	G	0.18	-0.435846	0.0454988	-9.57928	70.7689	4.01616e-17	-0.088393	0.0567574	-1.55738	2.334	0.126577	0.452183	NA	-0.061988	0.0310068	-1.99918	3.97382	0.0462127	0.448751	NA
ENSG00000259658.3	RP11-89K11.1	15	102277302	102285913	102027302	102535913	508611	rs62027626	15	102263075	C	T	0.24	0.0995763	0.0155918	6.38645	36.3303	1.66557e-09	-0.0132462	0.0317924	-0.416646	0.173241	0.677248	0.741316	NA	-0.056416	0.0282562	-1.99659	3.96474	0.0464626	0.449941	NA
ENSG00000237438.2	CECR7	22	17517460	17541715	17267460	17791715	524255	rs5748829	22	17519579	G	A	0.1	0.469631	0.0666221	7.04917	43.1325	5.11544e-11	NA	NA	NA	NA	NA	NA	NA	-0.085794	0.0429901	-1.99567	3.96013	0.0465901	0.449943	NA
ENSG00000107537.9	PHYH	10	13319796	13344412	13069796	13594412	524616	rs17512962	10	13169066	A	G	0.27	-0.122224	0.0184343	-6.63022	39.041	4.14995e-10	-0.00539054	0.0357908	-0.150612	0.0222798	0.881345	0.784387	NA	0.0511782	0.0256578	1.99465	3.95493	0.0467343	0.449945	NA
ENSG00000144635.4	DYNC1LI1	3	32567463	32612366	32317463	32862366	544903	rs3853720	3	32615669	T	G	0.48	0.0783829	0.0120275	6.51697	37.675	8.35704e-10	-0.0220778	0.0203079	-1.08715	1.17322	0.278741	0.588376	NA	-0.0266878	0.0133347	-2.00137	3.94986	0.0468752	0.449945	NA
ENSG00000133318.9	RTN3	11	63448918	63527363	63198918	63777363	578445	rs542998	11	63487386	T	C	0.22	0.112692	0.0131889	8.54442	60.19	8.61296e-15	-0.0325065	0.0240416	-1.35209	1.79016	0.180907	0.510331	NA	-0.0326946	0.0163724	-1.99693	3.94639	0.0469722	0.449945	NA
ENSG00000170390.10	DCLK2	4	150999426	151178609	150749426	151428609	679183	rs28361896	4	151066655	C	G	0.19	0.354906	0.0341279	10.3993	79.7788	4.18765e-19	-0.0693153	0.0443385	-1.56332	2.40305	0.121099	0.447625	NA	0.0649967	0.0325946	1.99409	3.93788	0.0472102	0.451003	NA
ENSG00000243224.1	RP5-1157M23.2	3	52273274	52275113	52023274	52525113	501839	rs1060330	3	52288945	T	C	0.49	0.0818174	0.0123399	6.63029	41.5927	1.12413e-10	-0.0115271	0.0244065	-0.472296	0.222998	0.636765	0.72965	NA	-0.044946	0.0226144	-1.98749	3.92967	0.0474411	0.451987	NA
ENSG00000139998.10	RAB15	14	65412532	65439494	65162532	65689494	526962	rs4027216	14	65303322	C	A	0.18	0.301885	0.0429452	7.02954	43.4221	4.41168e-11	-0.0582464	0.0534537	-1.08966	1.17628	0.278114	0.588168	NA	-0.0516438	0.026023	-1.98455	3.91789	0.0477749	0.452818	NA
ENSG00000130816.10	DNMT1	19	10244021	10341962	9994021	10591962	597941	rs2290684	19	10251747	A	G	0.48	0.0581002	0.00865055	6.71636	38.8197	4.64809e-10	0.00522558	0.0166816	0.313253	0.0980534	0.754178	0.758158	NA	-0.0229708	0.0115103	-1.99568	3.91754	0.0477846	0.452818	NA
ENSG00000176473.9	WDR25	14	100842755	100996640	100592755	101246640	653885	rs12897338	14	100844368	T	C	0.38	0.228074	0.0121879	18.7132	186.009	2.36357e-42	0.0635414	0.0219361	2.89665	8.29317	0.00397945	0.101386	Magnifier	-0.0340889	0.0171804	-1.98417	3.91151	0.0479565	0.453233	NA
ENSG00000106992.13	AK1	9	130628759	130640022	130378759	130890022	511263	rs10819317	9	130668957	G	A	0.17	-0.281399	0.0199526	-14.1034	128.143	1.04416e-29	0.0509515	0.0381721	1.33478	1.77201	0.183133	0.512898	NA	-0.0599549	0.0302773	-1.98019	3.8997	0.0482947	0.454234	NA
ENSG00000198874.8	TYW1	7	66460160	66704501	66210160	66954501	744341	rs10271374	7	66506237	A	T	0.21	0.134506	0.0118844	11.3179	95.322	1.61804e-22	-0.0248996	0.0227508	-1.09445	1.18867	0.275597	0.58657	NA	-0.0341599	0.0172648	-1.97859	3.8917	0.0485253	0.454234	NA
ENSG00000083444.12	PLOD1	1	11994262	12035595	11744262	12285595	541333	rs2236057	1	12062205	A	G	0.37	0.239536	0.0214966	11.143	90.6603	1.70579e-21	0.0748743	0.0366193	2.04467	4.07519	0.0435174	0.306137	NA	-0.0397409	0.0201007	-1.97709	3.88883	0.0486083	0.454234	NA
ENSG00000266786.1	RP1-66C13.3	17	26073158	26081980	25823158	26331980	508822	rs1075952	17	25950220	A	G	0.23	-0.248148	0.0250838	-9.89275	73.8115	8.59427e-18	0.118395	0.0468278	2.5283	6.15743	0.0130861	0.192233	Dampener	-0.0647807	0.0326291	-1.98537	3.8845	0.0487337	0.454234	NA
ENSG00000169249.8	ZRSR2	23	15808595	15841383	15558595	16091383	532788	rs5936067	23	15867450	C	T	0.21	0.171662	0.0169568	10.1235	77.953	1.05524e-18	-0.0299086	0.0313097	-0.955249	0.888105	0.345991	0.625462	NA	0.0394354	0.0199564	1.97608	3.88229	0.0487979	0.454234	NA
ENSG00000176386.4	CDC26	9	116018115	116037869	115768115	116287869	519754	rs11552582	9	116044998	G	A	0.32	-0.530781	0.0204168	-25.9972	257.237	6.86838e-58	0.091187	0.0385538	2.36519	5.52673	0.0187281	0.21923	NA	-0.058506	0.0296211	-1.97515	3.88107	0.0488335	0.454234	NA
ENSG00000103196.7	CRISPLD2	16	84853590	84954374	84603590	85204374	600784	rs8057431	16	84839954	C	A	0.23	-0.374258	0.0462893	-8.08518	54.5729	1.4979e-13	0.00879926	0.071746	0.122645	0.0149747	0.902605	0.786654	NA	0.0755286	0.0382693	1.97361	3.87173	0.0491058	0.455315	NA
ENSG00000177990.7	DPY19L2	12	63952693	64062719	63702693	64312719	610026	rs11175134	12	64101324	T	C	0.34	-0.338675	0.0309105	-10.9566	89.0198	3.90888e-21	-0.108225	0.0534188	-2.02598	4.08235	0.0433334	0.306137	NA	0.0598657	0.0303312	1.97373	3.86826	0.0492074	0.455315	NA
ENSG00000165689.12	SDCCAG3	9	139296377	139305061	139046377	139555061	508684	rs10870166	9	139316916	C	G	0.28	-0.0726063	0.00958338	-7.57627	48.2831	3.68925e-12	-0.0128166	0.0188651	-0.679382	0.458693	0.498235	0.684891	NA	-0.0243991	0.0123972	-1.96812	3.85379	0.0496337	0.455382	NA
ENSG00000236213.1	AC006369.2	2	37827279	37873841	37577279	38123841	546562	rs917733	2	37831453	T	C	0.37	0.222435	0.0211211	10.5314	82.1608	1.25451e-19	-0.0453301	0.0390851	-1.15978	1.33537	0.247851	0.562259	NA	-0.0569675	0.0289593	-1.96716	3.8493	0.0497668	0.455382	NA
ENSG00000211638.2	IGLV8-61	22	22453110	22453622	22203110	22703622	500512	rs11704841	22	22482637	C	A	0.35	-0.599529	0.0965422	-6.21002	34.232	4.89191e-09	-0.308565	0.153231	-2.01373	4.03229	0.0446373	0.309644	NA	-0.158971	0.0807903	-1.9677	3.84449	0.0499098	0.455382	NA
ENSG00000271738.1	RP11-137H2.6	10	82194765	82196869	81944765	82446869	502104	rs4934167	10	82203506	G	A	0.45	-0.170186	0.0163839	-10.3874	79.0315	6.11268e-19	-0.0337202	0.0304312	-1.10808	1.20935	0.27146	0.583492	NA	-0.0495292	0.0251883	-1.96636	3.84336	0.0499435	0.455382	NA
ENSG00000183762.8	KREMEN1	22	29469066	29564321	29219066	29814321	595255	rs5752867	22	29513729	A	G	0.43	-0.351416	0.0429857	-8.17519	53.7703	2.2535e-13	-0.14161	0.0687359	-2.06021	3.92058	0.0476985	0.311872	NA	-0.0861012	0.0437689	-1.96718	3.84016	0.0500388	0.455382	NA
ENSG00000174529.6	TMEM81	1	205052258	205053645	204802258	205303645	501387	rs6696846	1	205041952	T	C	0.36	-0.0964709	0.0149905	-6.43545	35.2013	2.97321e-09	-0.00867076	0.0282661	-0.306755	0.094085	0.759047	0.760848	NA	0.0509265	0.0256688	1.98399	3.84015	0.0500391	0.455382	NA
ENSG00000111450.9	STX2	12	131274145	131323811	131024145	131573811	549666	rs34551375	12	131308705	CG	C	0.45	-0.416183	0.0120008	-34.6796	326.329	6.05931e-73	0.0368596	0.0229842	1.60369	2.55276	0.110102	0.433002	NA	-0.0341407	0.0173845	-1.96386	3.83669	0.0501425	0.455382	NA
ENSG00000173239.9	LIPM	10	90562487	90580303	90312487	90830303	517816	rs1372325	10	90693569	T	C	0.1	-0.253887	0.0368183	-6.89566	41.265	1.3293e-10	NA	NA	NA	NA	NA	NA	NA	-0.102561	0.0521736	-1.96577	3.83325	0.0502453	0.455382	NA
ENSG00000140092.10	FBLN5	14	92335756	92414331	92085756	92664331	578575	rs2284339	14	92340901	G	A	0.45	-0.593502	0.029264	-20.281	202.487	5.98578e-46	-0.0582103	0.0444511	-1.30954	1.66981	0.196284	0.521586	NA	-0.0512503	0.0261142	-1.96254	3.82321	0.0505474	0.456364	NA
ENSG00000102547.14	CAB39L	13	49882786	50018262	49632786	50268262	635476	rs3764091	13	50008112	G	A	0.24	0.149152	0.0198165	7.52664	49.1652	2.35285e-12	0.0668488	0.0344548	1.94019	3.65431	0.0559242	0.336668	NA	-0.0422047	0.021454	-1.96722	3.82107	0.0506119	0.456364	NA
ENSG00000168961.12	LGALS9	17	25956824	25976586	25706824	26226586	519762	rs749529	17	25951644	G	C	0.23	-0.328247	0.0279617	-11.7392	97.294	5.97604e-23	0.120556	0.0454055	2.6551	6.61586	0.0101074	0.164616	Dampener	-0.0489075	0.0247951	-1.97246	3.8138	0.050832	0.457183	NA
ENSG00000186340.10	THBS2	6	169615875	169654139	169365875	169904139	538264	rs1132757	6	169617105	A	G	0.18	-0.173177	0.0254027	-6.81727	39.6733	3.00199e-10	0.00155337	0.0492026	0.0315708	0.000994508	0.974842	0.798082	NA	0.067058	0.0342481	1.95801	3.80447	0.051116	0.457576	NA
ENSG00000112306.7	RPS12	6	133135580	133138703	132885580	133388703	503123	rs9493450	6	133135807	C	T	0.47	0.164621	0.0178221	9.23692	66.3461	3.78316e-16	-0.0288449	0.030847	-0.935097	0.873391	0.350018	0.625892	NA	-0.0462069	0.023625	-1.95585	3.80386	0.0511347	0.457576	NA
ENSG00000108559.7	NUP88	17	5264258	5323480	5014258	5573480	559222	rs1806267	17	5322106	T	C	0.4	-0.0724972	0.00877665	-8.26024	54.3533	1.67496e-13	0.0115364	0.0177213	0.650993	0.419678	0.517098	0.690933	NA	0.0260238	0.0132478	1.96439	3.79471	0.0514147	0.458099	NA
ENSG00000165682.10	CLEC1B	12	10138241	10166023	9888241	10416023	527782	rs7313235	12	10132283	T	C	0.34	0.528526	0.0330753	15.9795	157.711	3.58011e-36	0.0809243	0.0523338	1.54631	2.37877	0.122994	0.44894	NA	-0.057719	0.029303	-1.96973	3.79349	0.0514523	0.458099	NA
ENSG00000177181.10	RIMKLA	1	42846466	42888249	42596466	43138249	541783	rs7418303	1	42876696	C	T	0.37	-0.0794826	0.0126549	-6.28079	34.5079	4.24535e-09	0.0191444	0.0256969	0.745007	0.55454	0.456469	0.674426	NA	0.0407265	0.0207603	1.96175	3.78753	0.0516358	0.458102	NA
ENSG00000053372.4	MRTO4	1	19578033	19586622	19328033	19836622	508589	rs1042380	1	19584004	A	G	0.26	-0.122472	0.00956965	-12.798	114.844	8.51399e-27	-0.000765527	0.0195098	-0.0392382	0.00153549	0.968743	0.798082	NA	0.0339279	0.0173423	1.95636	3.77902	0.051899	0.458102	NA
ENSG00000256594.3	RP11-705C15.2	12	9787188	9811008	9537188	10061008	523820	rs7311574	12	9813307	A	C	0.14	-0.153964	0.0183896	-8.37237	57.1839	3.96901e-14	NA	NA	NA	NA	NA	NA	NA	0.0439993	0.022578	1.94877	3.77868	0.0519096	0.458102	NA
ENSG00000054219.9	LY75	2	160628362	160761260	160378362	161011260	632898	rs3806603	2	160761808	T	C	0.47	-0.248656	0.0153909	-16.156	153.131	3.58558e-35	0.051596	0.0258188	1.99839	3.96138	0.0465556	0.311872	NA	0.0343259	0.0175749	1.95312	3.7746	0.0520363	0.458102	NA
ENSG00000172728.11	FUT10	8	33228342	33330940	32978342	33580940	602598	rs2732275	8	33348104	G	A	0.46	0.53701	0.0244773	21.9391	225.139	6.84589e-51	-0.0361069	0.0419809	-0.860081	0.738179	0.390245	0.644855	NA	-0.0519538	0.0266122	-1.95226	3.77253	0.0521007	0.458102	NA
ENSG00000238039.1	AF011889.2	23	148593039	148607803	148343039	148857803	514764	rs5936294	23	148566218	C	T	0.27	0.14984	0.0125633	11.9268	98.0498	4.08001e-23	-0.0839358	0.0231611	-3.624	12.4883	0.00040951	0.0255665	Dampener	0.0378584	0.0194834	1.94311	3.75671	0.0525961	0.46131	NA
ENSG00000254531.1	AP001816.1	4	102268937	102270040	102018937	102520040	501103	rs2850369	4	102232985	T	C	0.39	-0.25065	0.0169686	-14.7714	131.903	1.57108e-30	-0.00965142	0.0311047	-0.310288	0.0960809	0.756584	0.759355	NA	0.0500809	0.0256405	1.95319	3.75	0.0528075	0.462018	NA
ENSG00000237135.1	DDX10P1	10	31207941	31210164	30957941	31460164	502223	rs72814434	10	31147724	C	T	0.15	0.19242	0.0194786	9.87854	73.0727	1.24961e-17	-0.0437965	0.0413653	-1.05878	1.107	0.292734	0.596765	NA	-0.0593896	0.0305439	-1.9444	3.74051	0.0531084	0.462922	NA
ENSG00000168237.13	GLYCTK	3	52321105	52329272	52071105	52579272	508167	rs7622851	3	52333671	C	G	0.49	0.0899299	0.0123474	7.2833	46.6227	8.60559e-12	-0.043462	0.022951	-1.89369	3.44164	0.0635727	0.350289	NA	-0.0303197	0.0156381	-1.93883	3.73848	0.0531727	0.462922	NA
ENSG00000163083.5	INHBB	2	121103719	121109384	120853719	121359384	505665	rs3931840	2	121041347	A	C	0.34	-0.232001	0.0314697	-7.37222	47.1938	6.43032e-12	0.0691294	0.0594713	1.1624	1.33833	0.247328	0.562259	NA	0.0722584	0.0373247	1.93594	3.71992	0.0537671	0.466947	NA
ENSG00000140391.10	TSPAN3	15	77336359	77376326	77086359	77626326	539967	rs11636613	15	77335902	A	G	0.42	-0.213669	0.015651	-13.6521	124.552	6.37878e-29	0.0145256	0.0276298	0.525722	0.271969	0.602014	0.716186	NA	0.0282325	0.0146347	1.92914	3.7033	0.0543051	0.467696	NA
ENSG00000165802.15	NSMF	9	140342022	140353786	140092022	140603786	511764	rs28725243	9	140329265	C	G	0.33	0.172648	0.022301	7.74171	51.1341	8.62668e-13	-0.0304988	0.0327384	-0.931592	0.866786	0.351847	0.626479	NA	0.0288473	0.0149308	1.93206	3.70273	0.0543236	0.467696	NA
ENSG00000128805.10	ARHGAP22	10	49654077	49864310	49404077	50114310	710233	rs1822861	10	49834326	T	G	0.47	0.31421	0.0320243	9.81161	75.7173	3.27335e-18	0.0751563	0.051994	1.44548	2.07578	0.149653	0.482745	NA	0.0529241	0.0274404	1.92869	3.6926	0.0546542	0.467696	NA
ENSG00000203875.6	SNHG5	6	86370710	86388451	86120710	86638451	517741	rs10944129	6	86180926	A	G	0.42	-0.514229	0.0225672	-22.7866	219.103	1.41889e-49	0.0330299	0.0416881	0.79231	0.625032	0.429184	0.661598	NA	0.0475241	0.0245994	1.93192	3.69039	0.0547267	0.467696	NA
ENSG00000075413.13	MARK3	14	103851729	103970168	103601729	104220168	618439	rs8020912	14	103847274	C	T	0.34	0.101888	0.0103895	9.80684	73.9424	8.04303e-18	-0.0258632	0.0173653	-1.48935	2.1836	0.139488	0.468856	NA	-0.023097	0.0119499	-1.93282	3.68175	0.055011	0.467696	NA
ENSG00000064201.11	TSPAN32	11	2323227	2339430	2073227	2589430	516203	rs11022157	11	2322829	A	C	0.29	-0.21471	0.0189153	-11.3511	92.7538	5.92211e-22	-0.00934309	0.0338741	-0.275818	0.0760071	0.782783	0.76451	NA	-0.0366297	0.0190387	-1.92396	3.67581	0.0552075	0.467696	NA
ENSG00000167608.7	TMC4	19	54663846	54676944	54413846	54926944	513098	rs2576452	19	54676433	T	C	0.44	-0.438771	0.0376927	-11.6407	96.4107	9.33622e-23	0.0576404	0.0629126	0.916198	0.83778	0.360032	0.630579	NA	0.0537976	0.0279602	1.92408	3.67299	0.0553009	0.467696	NA
ENSG00000119965.8	C10orf88	10	124690419	124713919	124440419	124963919	523500	rs4980169	10	124692586	A	G	0.46	0.0783416	0.00913719	8.57392	60.0438	9.2768e-15	0.014359	0.0183725	0.781547	0.609786	0.434868	0.664686	NA	-0.0323775	0.0168293	-1.92387	3.66896	0.0554347	0.467696	NA
ENSG00000168734.9	PKIG	20	43160426	43252888	42910426	43502888	592462	rs6017365	20	43207050	T	C	0.19	-0.241718	0.0253779	-9.52473	70.7791	3.99551e-17	0.034964	0.0424103	0.824423	0.678135	0.41023	0.651975	NA	-0.0502504	0.0260858	-1.92635	3.66857	0.0554478	0.467696	NA
ENSG00000241489.3	IDS	23	148564074	148615470	148314074	148865470	551396	rs5936294	23	148566218	C	T	0.27	0.183335	0.0178298	10.2825	78.3722	8.53443e-19	-0.0306278	0.0331002	-0.925306	0.841384	0.359001	0.630451	NA	0.0511789	0.0266629	1.91948	3.6656	0.0555468	0.467696	NA
ENSG00000233338.1	TLR8-AS1	23	12920936	12926452	12670936	13176452	505516	rs11798034	23	12968476	A	G	0.08	0.254251	0.0243673	10.4341	83.2687	7.16255e-20	-0.0128169	0.0403295	-0.317804	0.1	0.751829	0.757576	NA	0.0580248	0.0300682	1.92977	3.66318	0.0556275	0.467696	NA
ENSG00000114354.8	TFG	3	100428205	100467810	100178205	100717810	539605	rs591728	3	100433592	C	T	0.25	0.113884	0.00986198	11.5478	95.8098	1.26469e-22	-0.0386093	0.0190617	-2.0255	4.04064	0.0444169	0.30943	NA	-0.0251984	0.0131162	-1.92117	3.66017	0.0557279	0.467696	NA
ENSG00000272709.1	RP11-458D21.6	1	145200338	145200891	144950338	145450891	500553	rs16827043	1	145395440	G	A	0.11	0.116687	0.017966	6.49485	37.3165	1.00433e-09	NA	NA	NA	NA	NA	NA	NA	-0.0557955	0.0290599	-1.92002	3.65719	0.0558279	0.467696	NA
ENSG00000189362.7	TMEM194B	2	191369068	191399448	191119068	191649448	530380	rs10931459	2	191394124	G	A	0.21	-0.141514	0.0147266	-9.60944	73.6009	9.56214e-18	0.0186226	0.0270795	0.6877	0.467813	0.493995	0.684891	NA	-0.0383783	0.0200074	-1.9182	3.65671	0.0558439	0.467696	NA
ENSG00000267279.1	RP11-879F14.2	18	59252979	59274149	59002979	59524149	521170	rs713485	18	59270925	G	A	0.31	0.170924	0.020361	8.39466	57.5298	3.32892e-14	0.0327267	0.0417978	0.782976	0.61175	0.43413	0.664099	NA	0.0626185	0.032683	1.91594	3.65302	0.0559675	0.467696	NA
ENSG00000160949.12	TONSL	8	145654165	145669827	145404165	145919827	515662	rs1011211	8	145663689	A	C	0.47	-0.118805	0.012789	-9.28964	65.3221	6.36046e-16	-0.0301024	0.0265753	-1.13272	1.27934	0.258023	0.573251	NA	-0.0419719	0.0218405	-1.92174	3.65293	0.0559705	0.467696	NA
ENSG00000198626.11	RYR2	1	237205505	237997288	236955505	238247288	1291783	rs790901	1	237957161	A	G	0.3	-0.18762	0.0205043	-9.15028	65.4335	6.0109e-16	0.0366468	0.0382579	0.957889	0.916316	0.338444	0.622346	NA	0.0483608	0.0252424	1.91585	3.64788	0.0561407	0.468012	NA
ENSG00000132436.7	FIGNL1	7	50511831	50518088	50261831	50768088	506257	rs4947827	7	50507863	C	T	0.45	-0.185349	0.0144011	-12.8705	114.452	1.03755e-26	0.0306991	0.0275936	1.11254	1.23546	0.266348	0.578386	NA	0.0400284	0.0208162	1.92295	3.63653	0.0565246	0.469421	NA
ENSG00000151164.14	RAD9B	12	110939460	110969891	110689460	111219891	530431	rs10744765	12	110883796	A	C	0.24	0.171094	0.014331	11.9387	101.772	6.23013e-24	0.00697416	0.0304645	0.228928	0.0523039	0.819102	0.769862	NA	-0.0526211	0.0275382	-1.91084	3.63257	0.0566592	0.469421	NA
ENSG00000153558.9	FBXL2	3	33318517	33445154	33068517	33695154	626637	rs10533205	3	33416288	G	GATTT	0.25	0.114887	0.0150329	7.6424	50.253	1.35149e-12	0.0513622	0.0286795	1.7909	3.19373	0.0739211	0.372141	NA	0.0524878	0.0274835	1.90979	3.62986	0.0567517	0.469421	NA
ENSG00000204160.7	ZDHHC18	1	27153201	27184093	26903201	27434093	530892	rs71636784	1	27169200	G	T	0.11	0.146386	0.0195054	7.50491	48.7191	2.95377e-12	NA	NA	NA	NA	NA	NA	NA	-0.0417738	0.0218811	-1.90912	3.62724	0.056841	0.469421	NA
ENSG00000173480.6	ZNF417	19	58411664	58427978	58161664	58677978	516314	rs8108626	19	58432496	C	T	0.39	0.0932824	0.0129352	7.2115	44.6199	2.3925e-11	0.0229483	0.0261918	0.876163	0.749117	0.386756	0.6435	NA	-0.03757	0.019716	-1.90556	3.61217	0.0573584	0.472582	NA
ENSG00000269858.1	EGLN2	19	41304901	41314338	41054901	41564338	509437	rs3733829	19	41310571	G	A	0.41	0.0921644	0.011403	8.08247	55.232	1.07113e-13	-0.0118148	0.0181201	-0.652026	0.421939	0.515971	0.690933	NA	-0.0253672	0.0133022	-1.907	3.60832	0.0574911	0.472582	NA
ENSG00000103852.8	TTC23	15	99676528	99791428	99426528	100041428	614900	rs2084900	15	99774542	G	A	0.45	-0.208271	0.0126023	-16.5264	151.066	1.01403e-34	-0.0692751	0.026599	-2.60443	6.67404	0.00978272	0.162885	Magnifier	0.0449061	0.0236048	1.90242	3.58799	0.0581985	0.475288	NA
ENSG00000138814.12	PPP3CA	4	101944566	102269435	101694566	102519435	824869	rs990960	4	102353934	G	A	0.38	-0.0536297	0.00838765	-6.39389	36.3155	1.67823e-09	0.0109493	0.0150277	0.728606	0.52532	0.468581	0.679834	NA	0.0224061	0.0118023	1.89846	3.58657	0.0582483	0.475288	NA
ENSG00000165055.11	METTL2B	7	128116783	128146656	127866783	128396656	529873	rs7807302	7	128147379	C	T	0.39	-0.121365	0.0131143	-9.25439	68.9427	1.01367e-16	-0.021847	0.0262065	-0.833647	0.687375	0.407059	0.651341	NA	0.0355013	0.0186673	1.90179	3.58433	0.0583269	0.475288	NA
ENSG00000105968.14	H2AFV	7	44866390	44887682	44616390	45137682	521292	rs2005738	7	44896372	T	C	0.22	-0.0670512	0.00846071	-7.92501	51.2296	8.21692e-13	0.0240207	0.0137866	1.74232	2.96648	0.0850065	0.392439	NA	0.0211552	0.0111471	1.89783	3.58344	0.0583582	0.475288	NA
ENSG00000133687.11	TMTC1	12	29653773	29937692	29403773	30187692	783919	rs302335	12	29905322	C	T	0.46	1.1747	0.0960961	12.2242	104.626	1.47506e-24	-0.0146797	0.10391	-0.141273	0.0199562	0.887659	0.78474	NA	-0.078468	0.041352	-1.89756	3.57027	0.0588226	0.477524	NA
ENSG00000168894.5	RNF181	2	85822848	85824736	85572848	86074736	501888	rs2232745	2	85823632	T	C	0.09	-0.251611	0.0184085	-13.6682	119.486	8.19515e-28	NA	NA	NA	NA	NA	NA	NA	-0.0373727	0.0197384	-1.8934	3.56801	0.058903	0.477524	NA
ENSG00000160563.9	MED27	9	134735494	134955295	134485494	135205295	719801	rs4962181	9	134880575	G	C	0.43	0.0911867	0.0111791	8.1569	56.9701	4.425e-14	0.0448516	0.0211566	2.11998	4.45942	0.0347092	0.283418	NA	-0.0332188	0.0175321	-1.89474	3.56406	0.0590432	0.477566	NA
ENSG00000272512.1	RP11-54O7.17	1	931346	933431	681346	1183431	502085	rs3128117	1	944564	C	T	0.39	-0.257246	0.0254912	-10.0916	79.7744	4.19697e-19	-0.173702	0.0479664	-3.62133	12.685	0.000368601	0.0235021	Magnifier	-0.0618306	0.0326394	-1.89435	3.55271	0.0594483	0.478936	NA
ENSG00000165997.4	ARL5B	10	18948334	18970568	18698334	19220568	522234	rs10829156	10	18950555	T	C	0.21	-0.0712791	0.0105565	-6.75216	39.8197	2.78527e-10	-0.0110725	0.0224216	-0.493831	0.243414	0.621751	0.723305	NA	-0.0365314	0.0193084	-1.892	3.55158	0.0594888	0.478936	NA
ENSG00000235878.4	AP001468.1	21	47612391	47613673	47362391	47863673	501282	rs2254522	21	47614443	G	A	0.24	-0.112564	0.0127622	-8.82015	66.1595	4.15869e-16	-0.042172	0.0274223	-1.53787	2.35765	0.12467	0.450667	NA	0.0474411	0.0251285	1.88794	3.54766	0.0596295	0.478936	NA
ENSG00000119718.6	EIF2B2	14	75469614	75476292	75219614	75726292	506678	rs1955474	14	75484772	C	T	0.44	-0.115851	0.00789807	-14.6683	132.372	1.24055e-30	-0.00655752	0.0138341	-0.474011	0.224426	0.635688	0.72965	NA	-0.0234112	0.0123913	-1.88933	3.54418	0.0597546	0.478936	NA
ENSG00000131849.10	ZNF132	19	58944181	58951589	58694181	59201589	507408	rs1051500	19	58944402	G	A	0.5	-0.286473	0.0154137	-18.5856	191.309	1.64635e-43	0.0375833	0.0287395	1.30772	1.68962	0.193651	0.519165	NA	0.0425758	0.0225847	1.88516	3.53728	0.0600037	0.479845	NA
ENSG00000166851.10	PLK1	16	23688977	23701688	23438977	23951688	512711	rs249870	16	23666178	A	C	0.19	0.152054	0.0213022	7.13793	43.4735	4.29736e-11	-0.0122628	0.0408773	-0.29999	0.0899151	0.764285	0.762167	NA	-0.0613834	0.0325152	-1.88784	3.52327	0.0605128	0.482375	NA
ENSG00000268836.1	LA16c-OS12.2	16	235747	236293	-14253	486293	500546	rs11639532	16	225159	A	G	0.21	-0.121356	0.0179072	-6.77693	38.5724	5.27598e-10	NA	NA	NA	NA	NA	NA	NA	0.0612298	0.032372	1.89144	3.52108	0.0605931	0.482375	NA
ENSG00000242550.1	SERPINB10	18	61564408	61603345	61314408	61853345	538937	rs61561992	18	61566481	G	A	0.26	0.551443	0.0432695	12.7444	106.318	6.28036e-25	NA	NA	NA	NA	NA	NA	NA	-0.0803175	0.0426332	-1.88392	3.50682	0.0611167	0.483786	NA
ENSG00000184905.4	TCEAL2	23	101380660	101382683	101130660	101632683	502023	rs141450488	23	101444981	C	T	0.13	-0.157572	0.0233671	-6.74333	39.4001	3.45272e-10	0.0345818	0.0376013	0.919697	0.839293	0.359599	0.630451	NA	0.048583	0.025899	1.87586	3.50261	0.0612724	0.483786	NA
ENSG00000135486.13	HNRNPA1	12	54673977	54680872	54423977	54930872	506895	rs35979828	12	54685880	T	C	0.08	0.317107	0.0187525	16.9101	160.473	8.91744e-37	NA	NA	NA	NA	NA	NA	NA	-0.0397096	0.0206491	-1.92306	3.5018	0.0613023	0.483786	NA
ENSG00000220267.1	ACTBP8	6	88985601	88986708	88735601	89236708	501107	rs1870832	6	89157027	G	A	0.29	2.41441	0.0815757	29.5972	296.383	2.02252e-66	0.520121	0.115523	4.50231	19.0336	1.28437e-05	0.00192445	Magnifier	-0.118098	0.0625139	-1.88915	3.50138	0.0613178	0.483786	NA
ENSG00000139044.6	B4GALNT3	12	569530	672675	319530	922675	603145	rs7298766	12	661656	G	A	0.29	1.46949	0.0640902	22.9284	232.05	2.12947e-52	-0.0585846	0.0745939	-0.785381	0.614313	0.433168	0.663399	NA	0.0713493	0.0380125	1.877	3.49125	0.0616942	0.485672	NA
ENSG00000111711.5	GOLT1B	12	21654715	21671342	21404715	21921342	516627	rs1061626	12	21654469	G	T	0.17	0.0820882	0.0130059	6.31159	35.4354	2.63655e-09	NA	NA	NA	NA	NA	NA	NA	-0.0404491	0.0215735	-1.87495	3.48479	0.0619351	0.485744	NA
ENSG00000264176.1	MAGOH2	17	10619319	10619828	10369319	10869828	500509	rs448732	17	10612610	A	G	0.45	-0.15706	0.0136212	-11.5306	104.565	1.52153e-24	0.0186693	0.0280105	0.666511	0.443974	0.50521	0.687325	NA	0.0487349	0.0260692	1.86944	3.47881	0.0621595	0.485744	NA
ENSG00000144182.12	LIPT1	2	99771418	99779620	99521418	100029620	508202	rs75281991	2	99781339	G	GGGT	0.44	-0.176944	0.0112549	-15.7215	131.546	1.88093e-30	0.00247441	0.0220175	0.112384	0.0126151	0.910572	0.78836	NA	-0.0376274	0.0201148	-1.87063	3.47737	0.0622136	0.485744	NA
ENSG00000124357.8	NAGK	2	71291474	71306935	71041474	71556935	515461	rs2287328	2	71297695	C	T	0.13	-0.450685	0.0191513	-23.5328	232.84	1.4324e-52	NA	NA	NA	NA	NA	NA	NA	0.0384018	0.0205443	1.86922	3.47632	0.0622531	0.485744	NA
ENSG00000064313.7	TAF2	8	120743015	120845103	120493015	121095103	602088	rs11996390	8	120803654	T	C	0.22	-0.0770805	0.0081176	-9.49548	72.4739	1.69258e-17	NA	NA	NA	NA	NA	NA	NA	0.0273175	0.0143828	1.89931	3.4688	0.0625367	0.486882	NA
ENSG00000103540.12	CCP110	16	19535133	19564730	19285133	19814730	529597	rs1894381	16	19447247	G	A	0.2	0.073281	0.0118555	6.18119	33.8798	5.86249e-09	NA	NA	NA	NA	NA	NA	NA	-0.0371976	0.0198867	-1.87048	3.45326	0.0631272	0.487715	NA
ENSG00000104894.7	CD37	19	49838428	49846592	49588428	50096592	508164	rs12983800	19	49861252	A	G	0.27	-0.0791155	0.0121831	-6.49389	36.7604	1.33573e-09	0.0172883	0.0223881	0.772208	0.591955	0.441664	0.668459	NA	-0.0246648	0.0132317	-1.86407	3.45283	0.0631437	0.487715	NA
ENSG00000187116.9	LILRA5	19	54818353	54824409	54568353	55074409	506056	rs1761451	19	54816509	T	C	0.42	-0.217553	0.0350164	-6.21287	34.6025	4.04392e-09	-0.0186946	0.0511458	-0.365516	0.133558	0.714771	0.751043	NA	0.0496389	0.0266853	1.86016	3.44448	0.0634635	0.487715	NA
ENSG00000011295.11	TTC19	17	15902694	15948329	15652694	16198329	545635	rs11651508	17	15891980	T	A	0.43	0.160966	0.0103004	15.6272	141.667	1.15016e-32	0.0141728	0.0185765	0.762945	0.580339	0.446179	0.66988	NA	0.025168	0.0134803	1.86702	3.44401	0.0634814	0.487715	NA
ENSG00000171115.3	GIMAP8	7	150147718	150176480	149897718	150426480	528762	rs7789541	7	150177295	G	A	0.44	0.0938758	0.0133412	7.03655	42.3858	7.4934e-11	-0.0341757	0.0231235	-1.47797	2.15144	0.142436	0.473217	NA	-0.0240116	0.0129014	-1.86116	3.44295	0.0635222	0.487715	NA
ENSG00000141141.10	DDX52	17	35969787	36003493	35719787	36253493	533706	rs12232470	17	36000489	C	T	0.23	-0.0685269	0.00948066	-7.22808	45.1323	1.84165e-11	0.0142925	0.0192808	0.741284	0.548933	0.458754	0.675857	NA	-0.0251808	0.0135447	-1.85909	3.43851	0.0636929	0.487715	NA
ENSG00000197249.8	SERPINA1	14	94843084	94857030	94593084	95107030	513946	rs12884390	14	94862830	C	T	0.43	0.162709	0.0198144	8.21166	56.3423	6.08904e-14	-0.0275241	0.0295711	-0.930775	0.864955	0.352356	0.626479	NA	-0.0286935	0.0154392	-1.85848	3.43764	0.0637265	0.487715	NA
ENSG00000271553.1	RP11-274B21.10	7	128307097	128308210	128057097	128558210	501113	rs339072	7	128364080	G	T	0.4	-0.221808	0.0214068	-10.3616	82.6573	9.75884e-20	0.0907681	0.0386056	2.35117	5.48514	0.0191788	0.219233	NA	0.0492416	0.0264041	1.86492	3.43297	0.063907	0.487715	NA
ENSG00000112701.13	SENP6	6	76311225	76427997	76061225	76677997	616772	rs55971756	6	76265724	A	G	0.3	-0.140407	0.0110308	-12.7286	110.94	6.09807e-26	-0.00192287	0.0199293	-0.0964848	0.00928458	0.923237	0.791697	NA	0.0225892	0.0121476	1.85957	3.43135	0.0639699	0.487715	NA
ENSG00000247903.1	RP11-421F16.3	12	27124519	27132515	26874519	27382515	507996	rs6487582	12	27115395	C	T	0.16	-0.407572	0.0226474	-17.9964	180.573	3.63356e-41	NA	NA	NA	NA	NA	NA	NA	0.0513583	0.027577	1.86236	3.42996	0.0640235	0.487715	NA
ENSG00000272864.1	RP11-17E13.2	1	75164453	75165017	74914453	75415017	500564	rs6662846	1	75170143	C	A	0.42	-0.129409	0.0109665	-11.8004	95.5288	1.45757e-22	0.0111506	0.0206232	0.540684	0.290067	0.590178	0.710531	NA	0.0346217	0.0186311	1.85827	3.42576	0.0641868	0.487908	NA
ENSG00000120832.5	MTERFD3	12	107371069	107380944	107121069	107630944	509875	rs4964513	12	107375758	C	T	0.11	-0.153498	0.0245261	-6.25854	34.6694	3.90728e-09	NA	NA	NA	NA	NA	NA	NA	0.064609	0.0347731	1.85802	3.42102	0.0643713	0.48826	NA
ENSG00000176749.4	CDK5R1	17	30813637	30818274	30563637	31068274	504637	rs1018866	17	30829664	G	T	0.4	0.328332	0.0310681	10.5682	82.0451	1.33017e-19	0.0492509	0.0514555	0.957155	0.902097	0.34222	0.623638	NA	0.0515855	0.0278603	1.85158	3.41284	0.064691	0.489472	NA
ENSG00000169118.11	CSNK1G1	15	64457716	64648442	64207716	64898442	690726	rs12101870	15	64526817	G	A	0.18	0.0755507	0.00934392	8.08555	54.355	1.67356e-13	0.0359798	0.0174235	2.06501	4.23578	0.0395804	0.300327	NA	-0.0246472	0.0133023	-1.85285	3.40986	0.064808	0.489472	NA
ENSG00000104835.10	SARS2	19	39405906	39440495	39155906	39690495	534589	rs10416055	19	39435485	G	A	0.31	0.169849	0.0157111	10.8108	87.1655	9.98118e-21	0.0282783	0.0300703	0.940405	0.871716	0.350481	0.625892	NA	-0.0436145	0.0236153	-1.84688	3.39397	0.065435	0.493154	NA
ENSG00000211639.2	IGLV4-60	22	22516592	22517074	22266592	22767074	500482	rs5757080	22	22500272	A	G	0.34	-0.542948	0.0560799	-9.68169	74.7781	5.26701e-18	-0.10476	0.10319	-1.01521	1.00304	0.316576	0.605953	NA	-0.134599	0.0730028	-1.84376	3.38397	0.0658332	0.495099	NA
ENSG00000157240.2	FZD1	7	90893783	90898123	90643783	91148123	504340	rs1429535	7	90955960	G	T	0.19	-0.30711	0.0265501	-11.5672	95.4955	1.48229e-22	-0.0120753	0.0443251	-0.272425	0.0739336	0.785693	0.764959	NA	0.0475642	0.0258211	1.84206	3.37372	0.066244	0.495346	NA
ENSG00000197146.2	AL133458.1	6	167357853	167360151	167107853	167610151	502298	rs394522	6	167398071	C	A	0.46	-0.435226	0.0345301	-12.6043	109.45	1.29341e-25	-0.00912122	0.0434655	-0.20985	0.0439752	0.8339	0.77383	NA	0.0383145	0.0208121	1.84098	3.37372	0.0662442	0.495346	NA
ENSG00000042429.6	MED17	11	93517393	93547861	93267393	93797861	530468	rs7310	11	93495975	G	A	0.23	0.0535355	0.00671221	7.97584	52.8537	3.5935e-13	-0.0157135	0.0133271	-1.17906	1.37987	0.240123	0.557357	NA	-0.020977	0.0113983	-1.84037	3.37106	0.0663512	0.495346	NA
ENSG00000213366.8	GSTM2	1	110210644	110252171	109960644	110502171	541527	rs655315	1	110215178	G	A	0.49	-0.317455	0.0447113	-7.1001	43.7151	3.79821e-11	0.00666053	0.0596209	0.111715	0.0122757	0.911778	0.788433	NA	0.0437011	0.0237121	1.84299	3.36746	0.0664964	0.495346	NA
ENSG00000166896.3	XRCC6BP1	12	58335324	58351052	58085324	58601052	515728	rs10877041	12	58328500	A	G	0.34	-0.442979	0.0172163	-25.7301	252.014	9.44923e-57	0.0398413	0.0313415	1.2712	1.58868	0.207515	0.52771	NA	0.0454325	0.0246389	1.84394	3.36571	0.0665668	0.495346	NA
ENSG00000047579.15	DTNBP1	6	15523032	15663289	15273032	15913289	640257	rs742207	6	15668867	T	C	0.13	0.165092	0.0158183	10.4367	78.6614	7.37223e-19	NA	NA	NA	NA	NA	NA	NA	-0.0359937	0.01952	-1.84394	3.35433	0.0670285	0.497293	NA
ENSG00000234329.1	RP11-767N6.2	1	46116711	46117498	45866711	46367498	500787	rs4431884	1	46101323	T	C	0.34	0.119332	0.0126215	9.45465	76.5242	2.17533e-18	0.00354662	0.0245042	0.144735	0.0209477	0.884922	0.784648	NA	-0.042648	0.0232562	-1.83384	3.34812	0.0672817	0.497293	NA
ENSG00000187513.8	GJA4	1	35258599	35261348	35008599	35511348	502749	rs1741969	1	35256125	A	G	0.33	-0.0810745	0.0110418	-7.3425	45.9588	1.20767e-11	-0.044168	0.0204178	-2.16322	4.59263	0.0321098	0.280208	NA	-0.0323996	0.0176562	-1.83503	3.34601	0.0673682	0.497293	NA
ENSG00000074621.9	SLC24A1	15	65903704	65953333	65653704	66203333	549629	rs16948889	15	65930883	G	A	0.21	-0.0723466	0.0114912	-6.29585	34.914	3.44597e-09	0.0166079	0.0231035	0.71885	0.51631	0.47242	0.680168	NA	0.0385192	0.020997	1.83451	3.34248	0.0675129	0.497293	NA
ENSG00000130558.14	OLFM1	9	137967268	138013025	137717268	138263025	545757	rs10858300	9	137842500	T	C	0.31	0.626856	0.064546	9.71176	73.589	9.61977e-18	-0.126345	0.0848196	-1.48958	2.17833	0.139966	0.469218	NA	0.0643324	0.0350432	1.8358	3.34201	0.0675319	0.497293	NA
ENSG00000105656.8	ELL	19	18553473	18632937	18303473	18882937	579464	rs8105994	19	18593553	C	T	0.38	0.12918	0.0111222	11.6145	95.9317	1.18917e-22	-0.00797145	0.0204786	-0.389257	0.149535	0.69898	0.745648	NA	-0.0265151	0.0144584	-1.83389	3.32808	0.0681062	0.50048	NA
ENSG00000136280.11	CCM2	7	45039074	45116068	44789074	45366068	576994	rs11552375	7	45113170	A	G	0.22	0.13764	0.00973342	14.141	123.458	1.10722e-28	NA	NA	NA	NA	NA	NA	NA	-0.0200385	0.0109777	-1.82538	3.31718	0.0685591	0.502133	NA
ENSG00000001561.6	ENPP4	6	46097730	46114436	45847730	46364436	516706	rs2235881	6	46129345	A	G	0.46	0.154278	0.0155648	9.91194	75.1174	4.43551e-18	-0.0754514	0.0271523	-2.77882	7.63263	0.00573215	0.123581	Dampener	-0.033432	0.0183278	-1.82412	3.31258	0.0687516	0.502133	NA
ENSG00000109272.3	PF4V1	4	74718906	74719872	74468906	74969872	500966	rs941758	4	74718941	C	A	0.35	0.522964	0.0520404	10.0492	77.7635	1.16149e-18	0.0670367	0.0690195	0.971272	0.925571	0.336017	0.621898	NA	-0.0626626	0.0342824	-1.82784	3.31244	0.0687574	0.502133	NA
ENSG00000253214.1	RP11-1149M10.2	8	82066514	82076834	81816514	82326834	510320	rs6986201	8	82063951	A	T	0.31	0.152691	0.0171214	8.91813	65.3892	6.14762e-16	-0.0527264	0.0288374	-1.82841	3.24943	0.0714483	0.367153	NA	-0.0416589	0.0228477	-1.82333	3.30683	0.0689925	0.502455	NA
ENSG00000239335.4	RP11-745O10.2	12	66524531	66528229	66274531	66778229	503698	rs2576187	12	66512051	G	A	0.41	-0.247777	0.0121694	-20.3607	194.842	2.78987e-44	-0.0631876	0.0219175	-2.88297	8.21517	0.00415417	0.10204	Magnifier	-0.0391406	0.0214685	-1.82316	3.30461	0.0690858	0.502455	NA
ENSG00000184752.8	NDUFA12	12	95290831	95397546	95040831	95647546	606715	rs78616663	12	95389445	G	GAC	0.31	0.185655	0.0143065	12.9769	115.156	7.27586e-27	0.0146495	0.026829	0.546034	0.290437	0.58994	0.710531	NA	0.0309476	0.0169932	1.82118	3.29651	0.0694272	0.503901	NA
ENSG00000248794.1	CTD-2248H3.1	5	80538149	80538418	80288149	80788418	500269	rs61244991	5	80585331	C	G	0.24	0.152299	0.0096298	15.8154	144.378	2.93752e-33	-0.0033726	0.0202217	-0.166781	0.027734	0.867736	0.780892	NA	0.0328809	0.0179463	1.83218	3.29242	0.0696005	0.504124	NA
ENSG00000196189.8	SEMA4A	1	156117157	156147543	155867157	156397543	530386	rs7695	1	156147326	C	T	0.31	0.25178	0.0178958	14.0692	124.891	5.3766e-29	-0.0378524	0.0318345	-1.18904	1.38436	0.23936	0.55734	NA	-0.0375364	0.0204875	-1.83216	3.28007	0.0701261	0.505946	NA
ENSG00000170322.10	NFRKB	11	129733531	129765485	129483531	130015485	531954	rs10894147	11	129698856	T	C	0.11	-0.120909	0.0171266	-7.05969	42.0805	8.75912e-11	0.0139606	0.0243888	0.57242	0.304053	0.581353	0.708194	NA	0.031313	0.0171713	1.82357	3.27669	0.0702705	0.505946	NA
ENSG00000178445.8	GLDC	9	6532464	6645650	6282464	6895650	613186	rs2578268	9	6624484	T	C	0.39	-0.179583	0.0288568	-6.22325	34.7398	3.76856e-09	-0.0810032	0.0502593	-1.61171	2.57656	0.108457	0.431058	NA	-0.0649749	0.0357548	-1.81724	3.27643	0.0702815	0.505946	NA
ENSG00000166523.3	CLEC4E	12	8685901	8693559	8435901	8943559	507658	rs10841856	12	8692843	C	T	0.5	0.222017	0.0302068	7.3499	44.3632	2.72763e-11	-0.0792789	0.0571416	-1.38741	1.91893	0.165975	0.492456	NA	-0.06626	0.0365426	-1.81322	3.26867	0.070615	0.507314	NA
ENSG00000259205.2	PRKXP1	15	101093734	101099159	100843734	101349159	505425	rs36053285	15	101114640	C	T	0.47	-0.543757	0.0232976	-23.3396	237.501	1.37924e-53	0.0184362	0.0434463	0.424345	0.174658	0.676005	0.741316	NA	0.0516882	0.0285834	1.80833	3.25593	0.0711657	0.510233	NA
ENSG00000134077.11	THUMPD3	3	9404526	9428475	9154526	9678475	523949	rs7631372	3	9493315	T	C	0.14	-0.114875	0.0119968	-9.57548	68.1156	1.54188e-16	NA	NA	NA	NA	NA	NA	NA	-0.0324019	0.0178932	-1.81085	3.24646	0.0715779	0.512149	NA
ENSG00000111817.12	DSE	6	116575336	116762424	116325336	117012424	687088	rs9400920	6	116800563	C	T	0.33	-0.196946	0.022293	-8.83442	63.0339	2.03183e-15	0.0398585	0.0345095	1.155	1.32904	0.248977	0.562682	NA	0.0373519	0.0203612	1.83446	3.24177	0.0717832	0.512581	NA
ENSG00000184381.14	PLA2G6	22	38507502	38601697	38257502	38851697	594195	rs2284060	22	38543453	C	T	0.43	0.105713	0.0108788	9.71736	74.5429	5.9335e-18	0.0129132	0.022441	0.575429	0.329763	0.565799	0.702372	NA	-0.0298302	0.0165384	-1.80369	3.23382	0.0721322	0.514035	NA
ENSG00000263812.1	LINC00908	18	74240612	74322925	73990612	74572925	582313	rs8084598	18	74277674	A	C	0.47	-0.136067	0.0163824	-8.30572	57.103	4.13577e-14	-0.0108129	0.0307576	-0.351552	0.123169	0.725623	0.753986	NA	-0.0406959	0.0224997	-1.80873	3.2273	0.07242	0.515047	NA
ENSG00000196730.8	DAPK1	9	90112143	90323548	89862143	90573548	711405	rs10868629	9	90170544	A	G	0.34	0.29828	0.0296713	10.0528	77.1175	1.61086e-18	-0.0719425	0.0424513	-1.69471	2.85841	0.0908972	0.397096	NA	-0.0410743	0.0228306	-1.79909	3.2038	0.0734672	0.521446	NA
ENSG00000272221.1	XXbac-BPG181B23.7	6	31362066	31363272	31112066	31613272	501206	rs4711268	6	31354504	T	C	0.26	-0.903364	0.0350183	-25.7969	257.676	5.50912e-58	0.0158384	0.0526452	0.300851	0.0880253	0.766703	0.762167	NA	-0.0558328	0.0310674	-1.79715	3.19431	0.0738949	0.523431	NA
ENSG00000178952.4	TUFM	16	28853732	28857729	28603732	29107729	503997	rs7187776	16	28857645	G	A	0.43	0.2192	0.00555097	39.4886	355.997	2.0955e-79	-0.0392087	0.0111206	-3.52578	12.0207	0.00052614	0.0309157	Dampener	-0.0150477	0.00837618	-1.79649	3.18504	0.0743152	0.524563	NA
ENSG00000198885.5	ITPRIPL1	2	96991069	96994091	96741069	97244091	503022	rs772174	2	96991492	A	G	0.29	-0.148192	0.0152978	-9.68718	71.023	3.5309e-17	0.0747728	0.0283473	2.63774	6.84603	0.00888383	0.152128	Dampener	-0.0436445	0.0242399	-1.80052	3.18259	0.0744268	0.524563	NA
ENSG00000055955.11	ITIH4	3	52846991	52865495	52596991	53115495	518504	rs7638524	3	52874861	A	G	0.32	0.125436	0.0143298	8.75355	61.7249	3.94955e-15	0.0412598	0.0266841	1.54623	2.36673	0.123947	0.450501	NA	0.0458103	0.0255099	1.79578	3.17617	0.0747196	0.524563	NA
ENSG00000101191.12	DIDO1	20	61509090	61569304	61259090	61819304	560214	rs6090155	20	61527378	A	G	0.15	-0.0492373	0.00675538	-7.28861	45.2551	1.72966e-11	NA	NA	NA	NA	NA	NA	NA	-0.020772	0.0116205	-1.78754	3.17034	0.074987	0.524563	NA
ENSG00000232546.1	RP11-458F8.1	7	66313483	66323123	66063483	66573123	509640	rs28648401	7	66367132	C	T	0.25	-0.0680137	0.0102126	-6.6598	40.5936	1.87419e-10	-0.0170216	0.0202774	-0.839441	0.704002	0.401442	0.647935	NA	-0.0364008	0.0204188	-1.78271	3.16479	0.0752421	0.524563	NA
ENSG00000162069.10	CCDC64B	16	3077683	3086927	2827683	3336927	509244	rs2360166	16	3092825	C	T	0.37	0.699261	0.0434791	16.0827	150.676	1.23386e-34	-0.0105986	0.0755709	-0.140248	0.0195669	0.888753	0.78474	NA	-0.0768188	0.0431003	-1.78233	3.16329	0.0753114	0.524563	NA
ENSG00000223060.1	Y_RNA	19	56616785	56616879	56366785	56866879	500094	rs629544	19	56632972	G	C	0.13	0.295112	0.0195176	15.1203	140.253	2.34395e-32	NA	NA	NA	NA	NA	NA	NA	0.0474792	0.0266349	1.7826	3.16269	0.0753389	0.524563	NA
ENSG00000261596.1	CTB-31N19.3	16	21638063	21638723	21388063	21888723	500660	rs226007	16	21624933	G	T	0.32	0.190445	0.0198878	9.57599	72.3837	1.77175e-17	0.0281039	0.0381573	0.736527	0.542054	0.461583	0.676305	NA	-0.0474841	0.0266163	-1.78402	3.1596	0.0754815	0.524563	NA
ENSG00000184385.2	C21orf128	21	43522244	43528644	43272244	43778644	506400	rs11203184	21	43526430	C	T	0.32	0.394539	0.0283726	13.9056	123.478	1.09589e-28	-0.03931	0.0527057	-0.745839	0.555847	0.455938	0.674395	NA	-0.0533732	0.0296515	-1.80001	3.15676	0.0756131	0.524563	NA
ENSG00000025708.8	TYMP	22	50964181	50968485	50714181	51218485	504304	rs470119	22	50966914	T	C	0.41	-0.209866	0.0208254	-10.0774	79.1641	5.71602e-19	0.0502168	0.0321993	1.55956	2.37124	0.123589	0.450501	NA	-0.0385966	0.021665	-1.78152	3.15437	0.075724	0.524563	NA
ENSG00000128285.4	MCHR1	22	41074754	41078818	40824754	41328818	504064	rs133076	22	41081561	T	C	0.48	0.158944	0.0137898	11.5262	98.4013	3.41629e-23	0.00891333	0.0267976	0.332616	0.110616	0.739444	0.755049	NA	-0.0345113	0.0193873	-1.7801	3.15358	0.0757604	0.524563	NA
ENSG00000172322.9	CLEC12A	12	10103915	10148293	9853915	10398293	544378	rs7313235	12	10132283	T	C	0.34	1.36942	0.0510184	26.8417	272.208	3.74677e-61	0.0958641	0.0634228	1.51151	2.27751	0.131262	0.457925	NA	-0.0530638	0.0296587	-1.78915	3.15196	0.0758357	0.524563	NA
ENSG00000175985.8	PLEKHD1	14	69951409	69995215	69701409	70245215	543806	rs17764256	14	69965169	C	T	0.23	0.225579	0.0130989	17.2212	164.556	1.14368e-37	0.0193983	0.0252745	0.767503	0.586383	0.443821	0.669029	NA	0.0388861	0.0219068	1.77507	3.13634	0.0765653	0.527662	NA
ENSG00000137267.5	TUBB2A	6	3153903	3157760	2903903	3407760	503857	rs9392465	6	3162378	C	A	0.42	1.35553	0.0775041	17.4897	169.574	9.16433e-39	-0.127875	0.139001	-0.919956	0.828254	0.362778	0.631695	NA	0.111132	0.0625697	1.77613	3.13598	0.0765822	0.527662	NA
ENSG00000116260.12	QSOX1	1	180123969	180173165	179873969	180423165	549196	rs6425611	1	180127107	C	A	0.22	0.146873	0.0198691	7.39203	46.0482	1.1538e-11	-0.0621112	0.0354047	-1.75432	3.01667	0.0824124	0.389535	NA	-0.0288936	0.0163009	-1.77251	3.12735	0.0769886	0.529429	NA
ENSG00000141698.12	NT5C3B	17	39981335	39992523	39731335	40242523	511188	rs9896766	17	39983644	A	C	0.21	0.681688	0.0266135	25.6143	256.906	8.11068e-58	0.028338	0.0475352	0.596148	0.354661	0.551487	0.697447	NA	-0.0478982	0.0269833	-1.77511	3.11981	0.0773456	0.530024	NA
ENSG00000163393.8	SLC22A15	1	116519119	116612675	116269119	116862675	593556	rs6667257	1	116546659	T	C	0.27	0.20147	0.0164358	12.258	99.2856	2.18587e-23	0.00398701	0.0297707	0.133924	0.0178826	0.89362	0.78474	NA	0.0349028	0.0195006	1.78983	3.11554	0.0775486	0.530024	NA
ENSG00000110987.4	BCL7A	12	122457328	122499948	122207328	122749948	542620	rs1720033	12	122384344	G	A	0.35	-0.158932	0.0243891	-6.5165	38.1876	6.42608e-10	-0.00368098	0.0394576	-0.0932896	0.00870277	0.925674	0.791854	NA	-0.0421047	0.0238482	-1.76553	3.10309	0.078144	0.530024	NA
ENSG00000118495.14	PLAGL1	6	144261437	144385735	144011437	144635735	624298	rs9321958	6	144358117	G	A	0.35	0.271489	0.0352326	7.70562	51.2527	8.12088e-13	0.0626151	0.041539	1.50738	2.2648	0.132343	0.458943	NA	-0.0403104	0.0228114	-1.76712	3.10164	0.0782134	0.530024	NA
ENSG00000115946.3	PNO1	2	68384976	68403370	68134976	68653370	518394	rs7577586	2	68431259	G	A	0.32	-0.105042	0.00981355	-10.7037	86.7589	1.22589e-20	-0.00722934	0.0192241	-0.376056	0.141391	0.706902	0.748285	NA	-0.0320859	0.0181875	-1.76417	3.09957	0.0783128	0.530024	NA
ENSG00000198734.6	F5	1	169483404	169555826	169233404	169805826	572422	rs2223303	1	169574887	T	C	0.42	-0.215371	0.031637	-6.80756	39.2725	3.68593e-10	-0.0814607	0.0490473	-1.66086	2.7434	0.0976567	0.410338	NA	-0.0545149	0.0308979	-1.76435	3.09838	0.0783702	0.530024	NA
ENSG00000141977.5	CIB3	19	16272179	16284336	16022179	16534336	512157	rs4808460	19	16269485	G	A	0.41	-0.131593	0.0158887	-8.28217	57.6029	3.20753e-14	-0.0201738	0.0340232	-0.592941	0.350476	0.553844	0.697447	NA	0.0425652	0.0241205	1.76469	3.09547	0.0785107	0.530024	NA
ENSG00000270696.1	RP11-342K6.1	2	75887588	75889334	75637588	76139334	501746	rs11692855	2	75896630	A	C	0.21	0.20975	0.0156835	13.3739	115.978	4.80715e-27	0.0064475	0.029815	0.216251	0.0467025	0.828904	0.773036	NA	-0.0462378	0.0262291	-1.76284	3.09245	0.0786561	0.530024	NA
ENSG00000173193.9	PARP14	3	122399465	122449687	122149465	122699687	550222	rs11711456	3	122406265	A	C	0.2	-0.199656	0.0318619	-6.26631	34.9048	3.4623e-09	-0.0561881	0.0397241	-1.41446	1.99517	0.157801	0.485838	NA	-0.0570559	0.0323147	-1.76563	3.09187	0.0786844	0.530024	NA
ENSG00000158717.6	RNF166	16	88762903	88772829	88512903	89022829	509926	rs877579	16	88770621	T	C	0.22	-0.162072	0.0206841	-7.83559	52.0335	5.45624e-13	NA	NA	NA	NA	NA	NA	NA	0.0260733	0.0147695	1.76534	3.09161	0.0786971	0.530024	NA
ENSG00000237217.1	AC008074.5	2	64677230	64677658	64427230	64927658	500428	rs17739675	2	64494913	A	C	0.13	0.154499	0.0223136	6.92398	41.2737	1.32337e-10	NA	NA	NA	NA	NA	NA	NA	-0.0544304	0.0302541	-1.79911	3.09104	0.0787245	0.530024	NA
ENSG00000272072.1	CTA-363E19.2	7	106833004	106833745	106583004	107083745	500741	rs982447	7	106973534	C	T	0.22	0.107511	0.014924	7.2039	47.7848	4.75663e-12	-0.00821168	0.0309819	-0.265047	0.0702436	0.790982	0.764959	NA	0.052826	0.030016	1.75993	3.08476	0.079029	0.531062	NA
ENSG00000137285.9	TUBB2B	6	3224495	3231964	2974495	3481964	507469	rs9392465	6	3162378	C	A	0.42	0.301315	0.0339337	8.87953	63.7205	1.43381e-15	-0.0543301	0.0650285	-0.835481	0.690467	0.406006	0.650727	NA	0.0664723	0.0377446	1.7611	3.07836	0.0793406	0.531167	NA
ENSG00000140416.15	TPM1	15	63334831	63364114	63084831	63614114	529283	rs4075583	15	63340227	G	A	0.37	-0.171181	0.0212633	-8.05053	53.9931	2.012e-13	-0.0603401	0.0376003	-1.60478	2.56087	0.109538	0.432485	NA	-0.0372702	0.0211936	-1.75856	3.07823	0.0793467	0.531167	NA
ENSG00000149591.12	TAGLN	11	117070037	117075498	116820037	117325498	505461	rs8521	11	117067699	C	T	0.32	-0.634995	0.0300867	-21.1055	208.89	2.39862e-47	0.0496323	0.0508591	0.975878	0.941913	0.331786	0.6191	NA	-0.0433232	0.0246707	-1.75606	3.07089	0.0797059	0.531167	NA
ENSG00000268340.1	RP3-477O4.16	20	34106682	34107108	33856682	34357108	500426	rs6060435	20	34069370	G	A	0.34	0.0867527	0.011217	7.73402	52.9783	3.37258e-13	-0.0106161	0.0221336	-0.479635	0.22998	0.631539	0.728316	NA	-0.0374418	0.0213287	-1.75547	3.06921	0.0797883	0.531167	NA
ENSG00000111536.4	IL26	12	68595131	68619601	68345131	68869601	524470	rs11177002	12	68397157	T	C	0.32	-0.0734394	0.0109854	-6.68516	37.2755	1.02564e-09	0.0619796	0.0214006	2.89616	8.00251	0.00467125	0.106459	Dampener	0.0331542	0.0188308	1.76064	3.06905	0.079796	0.531167	NA
ENSG00000076662.5	ICAM3	19	10444452	10450499	10194452	10700499	506047	rs2304240	19	10449392	A	G	0.24	0.0975945	0.0145642	6.70098	38.4179	5.71054e-10	0.0504361	0.0248611	2.02871	4.08169	0.0433503	0.306137	NA	0.0257005	0.0146548	1.75372	3.05966	0.0802585	0.533242	NA
ENSG00000212293.1	SNORA16	13	32994527	32994653	32744527	33244653	500126	rs2761365	13	33011824	C	A	0.27	0.153266	0.015124	10.134	75.7711	3.18522e-18	-0.0600148	0.0294427	-2.03836	3.93361	0.0473303	0.311872	NA	0.0412437	0.0232701	1.77239	3.05574	0.0804521	0.533492	NA
ENSG00000136108.10	CKAP2	13	53029564	53050763	52779564	53300763	521199	rs7321964	13	53040822	G	A	0.47	-0.240546	0.0127074	-18.9296	179.468	6.33311e-41	-0.018354	0.0226029	-0.812019	0.658433	0.417114	0.654249	NA	0.0322301	0.0184092	1.75076	3.0528	0.080598	0.533492	NA
ENSG00000240972.1	MIF	22	24236191	24237414	23986191	24487414	501223	rs5751771	22	24258777	T	C	0.48	0.404401	0.0161678	25.0127	247.875	7.54659e-56	0.0191312	0.0330472	0.578906	0.334942	0.562764	0.702103	NA	0.0429811	0.024584	1.74834	3.04423	0.0810244	0.535312	NA
ENSG00000060762.14	MPC1	6	166778407	166796486	166528407	167046486	518079	rs4709109	6	166667861	G	T	0.32	0.123651	0.0118333	10.4495	83.6598	5.87672e-20	0.0214837	0.0202593	1.06044	1.11592	0.290799	0.59485	NA	-0.0257031	0.0146991	-1.74862	3.04077	0.0811972	0.535453	NA
ENSG00000172543.3	CTSW	11	65647280	65651212	65397280	65901212	503932	rs1151519	11	65645831	G	C	0.24	-0.697494	0.0389338	-17.9148	171.28	3.88767e-39	-0.0992572	0.0545491	-1.81959	3.29439	0.0695169	0.361673	NA	-0.0386572	0.0220869	-1.75023	3.02947	0.0817646	0.53734	NA
ENSG00000168575.5	SLC20A2	8	42273993	42397069	42023993	42647069	623076	rs12677427	8	42414226	A	T	0.48	-0.0626236	0.00938019	-6.67615	39.2916	3.65004e-10	-0.0344608	0.0181731	-1.89625	3.57811	0.0585456	0.342405	NA	-0.0272447	0.0155813	-1.74855	3.02683	0.0818979	0.53734	NA
ENSG00000157823.12	AP3S2	15	90373831	90437574	90123831	90687574	563743	rs9920421	15	90368067	G	A	0.3	0.146041	0.0167303	8.72915	62.1436	3.19295e-15	-0.0224711	0.0289287	-0.776775	0.594752	0.440587	0.667662	NA	0.0292641	0.0167781	1.74418	3.02601	0.0819395	0.53734	NA
ENSG00000184898.6	RBM43	2	152104454	152118393	151854454	152368393	513939	rs12467046	2	152115985	T	C	0.44	-0.281476	0.0135845	-20.7204	197.995	5.72034e-45	-0.0237296	0.0265413	-0.894064	0.791219	0.373732	0.63889	NA	-0.0384681	0.0220955	-1.74099	3.01885	0.0823019	0.538515	NA
ENSG00000247828.3	TMEM161B-AS1	5	87564712	87732502	87314712	87982502	667790	rs12516483	5	87750535	T	A	0.25	0.12258	0.0132059	9.28218	68.9638	1.00286e-16	-0.00413449	0.0255281	-0.161958	0.0261001	0.871656	0.781606	NA	-0.0366602	0.0210659	-1.74026	3.01646	0.0824233	0.538515	NA
ENSG00000072958.4	AP1M1	19	16308389	16346160	16058389	16596160	537771	rs4808472	19	16331353	C	T	0.32	-0.0785859	0.00746703	-10.5244	83.5716	6.14489e-20	0.0433139	0.0140203	3.08936	9.09539	0.00256255	0.0775684	Dampener	0.0164601	0.0093316	1.76391	3.01005	0.0827498	0.539065	NA
ENSG00000261824.2	LINC00662	19	28175488	28284848	27925488	28534848	609360	rs4239568	19	28325748	T	G	0.16	-0.240619	0.0205093	-11.7322	103.026	3.30784e-24	NA	NA	NA	NA	NA	NA	NA	0.0537557	0.0307611	1.74752	3.00882	0.0828125	0.539065	NA
ENSG00000163320.6	CGGBP1	3	88101094	88199035	87851094	88449035	597941	rs8274	3	88107179	C	T	0.14	0.0938742	0.0079634	11.7882	98.1078	3.96209e-23	0.0120383	0.0151123	0.79659	0.63332	0.42614	0.659963	NA	-0.0210566	0.0119942	-1.75557	3.00336	0.0830918	0.539888	NA
ENSG00000138757.10	G3BP2	4	76567966	76649709	76317966	76899709	581743	rs2055997	4	76535086	A	G	0.27	0.0524623	0.00645645	8.12557	55.066	1.16551e-13	-0.00102225	0.012353	-0.0827532	0.00679565	0.9343	0.792666	NA	0.0159718	0.00920843	1.73447	2.99539	0.0835017	0.541557	NA
ENSG00000240399.1	RP1-228P16.1	12	48448596	48449374	48198596	48699374	500778	rs4760681	12	48505230	T	C	0.16	-0.238443	0.0197086	-12.0984	103.091	3.20079e-24	NA	NA	NA	NA	NA	NA	NA	-0.0609841	0.0352165	-1.73169	2.98537	0.0840199	0.542792	NA
ENSG00000136250.7	AOAH	7	36552456	36764154	36302456	37014154	711698	rs6462691	7	36729951	C	T	0.45	0.131124	0.0182548	7.183	43.9701	3.33438e-11	-0.0510211	0.0292667	-1.74331	3.02512	0.0819843	0.389358	NA	-0.0272086	0.0156828	-1.73493	2.98424	0.0840785	0.542792	NA
ENSG00000154781.11	CCDC174	3	14693271	14714166	14443271	14964166	520895	rs11717438	3	14713058	T	G	0.35	0.0901181	0.00691064	13.0405	110.242	8.67447e-26	-0.0125424	0.0131453	-0.954142	0.901554	0.342365	0.623638	NA	0.0175728	0.0100137	1.75488	2.9828	0.0841538	0.542792	NA
ENSG00000121690.5	DEPDC7	11	33037410	33055128	32787410	33305128	517718	rs1033717	11	33066571	G	A	0.29	0.123424	0.0197688	6.24337	34.5578	4.13789e-09	0.0340412	0.0370215	0.919498	0.844204	0.358197	0.630311	NA	-0.0485309	0.0280585	-1.72963	2.97986	0.0843065	0.542792	NA
ENSG00000108433.11	GOSR2	17	45000483	45105003	44750483	45355003	604520	rs2003538	17	45025240	C	T	0.48	-0.0786103	0.00621994	-12.6384	107.775	3.01126e-25	-0.00746038	0.0120944	-0.616847	0.380308	0.537439	0.694506	NA	-0.0203941	0.0118276	-1.72427	2.96152	0.0852676	0.547982	NA
ENSG00000130669.13	PAK4	19	39616410	39673456	39366410	39923456	557046	rs879689	19	39650830	A	G	0.34	-0.0625725	0.00985937	-6.34651	36.2499	1.73566e-09	-0.0189428	0.0198779	-0.952955	0.900607	0.342619	0.623638	NA	0.029981	0.0173259	1.73042	2.95481	0.0856225	0.548226	NA
ENSG00000242588.2	RP11-274B21.1	7	128171752	128269512	127921752	128519512	597760	rs2402923	7	128281256	A	G	0.46	0.225079	0.0158164	14.2307	128.856	7.29165e-30	-0.0335903	0.0297682	-1.1284	1.26802	0.260139	0.574054	NA	0.0451613	0.026118	1.72912	2.95308	0.0857138	0.548226	NA
ENSG00000110723.7	EXPH5	11	108376158	108464465	108126158	108714465	588307	rs2640738	11	108464209	C	T	0.48	-0.112725	0.0159132	-7.08377	42.6413	6.57569e-11	0.0743346	0.0291782	2.5476	6.37529	0.011572	0.176032	Dampener	-0.0485779	0.0281224	-1.72737	2.94426	0.0861829	0.548226	NA
ENSG00000131944.5	C19orf40	19	33463115	33469128	33213115	33719128	506013	rs751731	19	33463058	A	G	0.26	0.322678	0.0232864	13.8569	122.839	1.51265e-28	0.0440051	0.044002	1.00007	0.993322	0.318932	0.609148	NA	-0.0524486	0.0305104	-1.71904	2.9436	0.0862185	0.548226	NA
ENSG00000130695.9	CEP85	1	26560691	26605299	26310691	26855299	544608	rs11554032	1	26560745	A	G	0.22	0.108213	0.0110477	9.7951	76.7731	1.91771e-18	NA	NA	NA	NA	NA	NA	NA	0.0311838	0.0181012	1.72275	2.94287	0.0862575	0.548226	NA
ENSG00000109814.7	UGDH	4	39500375	39529931	39250375	39779931	529556	rs2381387	4	39531928	G	A	0.34	-0.156414	0.0134762	-11.6067	94.2534	2.77614e-22	0.0157511	0.0265224	0.593879	0.345521	0.55666	0.698852	NA	0.0352308	0.0204918	1.71926	2.94034	0.0863925	0.548226	NA
ENSG00000106153.12	CHCHD2	7	56169262	56174269	55919262	56424269	505007	rs2538048	7	56166087	A	G	0.23	0.197017	0.0154076	12.787	110.223	8.7577e-26	-0.044099	0.0275058	-1.60326	2.56097	0.109531	0.432485	NA	0.0267393	0.0155187	1.72304	2.93928	0.0864493	0.548226	NA
ENSG00000188690.8	UROS	10	127477146	127511817	127227146	127761817	534671	rs10751532	10	127474707	T	C	0.41	-0.093903	0.0123071	-7.62997	49.964	1.56593e-12	0.0165101	0.0232291	0.710748	0.504824	0.477388	0.681976	NA	-0.0264742	0.0152278	-1.73854	2.93737	0.0865513	0.548226	NA
ENSG00000181458.6	TMEM45A	3	100211463	100296288	99961463	100546288	584825	rs4928097	3	100213778	T	C	0.19	0.375303	0.0420387	8.92756	62.5744	2.56566e-15	0.234107	0.069852	3.35148	11.0374	0.000892914	0.0426064	Magnifier	0.0800247	0.0466277	1.71625	2.93326	0.086772	0.548226	NA
ENSG00000144504.11	ANKMY1	2	241418839	241508626	241168839	241758626	589787	rs3821348	2	241463453	A	C	0.12	-0.125117	0.0148301	-8.43664	58.7453	1.79458e-14	NA	NA	NA	NA	NA	NA	NA	0.0334985	0.0195317	1.71508	2.92965	0.0869661	0.548226	NA
ENSG00000171916.12	LGALS9C	17	18380051	18398259	18130051	18648259	518208	rs7215839	17	18215080	T	G	0.31	-0.539504	0.0725958	-7.43162	47.7453	4.85352e-12	0.011945	0.0838042	0.142534	0.0201085	0.887235	0.78474	NA	-0.0719796	0.0417962	-1.72216	2.92777	0.0870676	0.548226	NA
ENSG00000182372.6	CLN8	8	1703944	1734738	1453944	1984738	530794	rs6558520	8	1697573	T	C	0.39	-0.140527	0.0144817	-9.70377	74.4439	6.23871e-18	-0.0499078	0.0294517	-1.69456	2.85879	0.0908758	0.397096	NA	0.0296572	0.0173061	1.71368	2.92443	0.0872481	0.548226	NA
ENSG00000251442.1	RP11-792D21.2	4	79567057	79603853	79317057	79853853	536796	rs7661370	4	79528957	T	G	0.12	-0.253729	0.0375977	-6.74851	40.6835	1.78991e-10	NA	NA	NA	NA	NA	NA	NA	-0.0778044	0.0452959	-1.71769	2.92239	0.0873584	0.548226	NA
ENSG00000110871.10	COQ5	12	120941077	120972237	120691077	121222237	531160	rs4766968	12	120947788	C	G	0.28	0.168959	0.0112365	15.0366	141.322	1.36819e-32	0.00484359	0.0231438	0.209282	0.0437472	0.834325	0.77383	NA	0.0280348	0.0163419	1.71552	2.9202	0.0874769	0.548226	NA
ENSG00000174788.5	PCP2	19	7696497	7698634	7446497	7948634	502137	rs4804217	19	7699347	T	C	0.27	-0.240061	0.0198949	-12.0665	104.075	1.94766e-24	-0.0027501	0.037678	-0.0729895	0.00530401	0.941942	0.793129	NA	-0.0488865	0.0285708	-1.71106	2.91563	0.0877253	0.548809	NA
ENSG00000175857.4	GAPT	5	57787262	57792917	57537262	58042917	505655	rs1389308	5	57791311	T	G	0.41	-0.174418	0.0190575	-9.15223	67.3808	2.23818e-16	-0.0306408	0.0345368	-0.887193	0.772187	0.379541	0.639338	NA	0.0436954	0.0254791	1.71495	2.90686	0.0882033	0.550494	NA
ENSG00000138185.12	ENTPD1	10	97471536	97637023	97221536	97887023	665487	rs10748642	10	97502041	A	G	0.47	-0.103817	0.0161188	-6.44072	36.9123	1.23561e-09	0.0111838	0.0266089	0.420302	0.176609	0.674304	0.740728	NA	-0.0273167	0.0159728	-1.71021	2.90135	0.0885052	0.550494	NA
ENSG00000133392.12	MYH11	16	15797029	15950890	15547029	16200890	653861	rs16967494	16	15820863	T	C	0.22	0.494441	0.0180447	27.4009	266.839	5.54495e-60	-0.0607887	0.0350458	-1.73455	2.99484	0.0835303	0.389535	NA	-0.0416594	0.024425	-1.70561	2.89738	0.0887237	0.550494	NA
ENSG00000204991.6	SPIRE2	16	89884587	89937727	89634587	90187727	553140	rs12922302	16	89812283	A	G	0.49	0.239733	0.0170007	14.1013	128.768	7.624e-30	-0.00316063	0.031916	-0.0990297	0.00970729	0.921515	0.79159	NA	0.043079	0.0252586	1.70552	2.89644	0.0887757	0.550494	NA
ENSG00000164111.10	ANXA5	4	122589110	122618268	122339110	122868268	529158	rs6857766	4	122611285	A	G	0.2	0.223021	0.0206043	10.824	86.5572	1.35751e-20	-0.0602193	0.0353373	-1.70413	2.87611	0.0899032	0.396042	NA	-0.0307862	0.0180598	-1.70468	2.89293	0.0889689	0.550494	NA
ENSG00000148655.10	C10orf11	10	77360998	78319925	77110998	78569925	1458927	rs7078507	10	77140864	A	G	0.47	-0.172993	0.0178806	-9.67492	72.0947	2.05109e-17	-0.0519139	0.0306597	-1.69323	2.83189	0.0924094	0.401203	NA	0.0417264	0.0244649	1.70556	2.89248	0.0889936	0.550494	NA
ENSG00000183662.6	FAM19A1	3	68053359	68594776	67803359	68844776	1041417	rs6774687	3	68171164	C	T	0.42	0.252034	0.0243553	10.3482	80.3086	3.20273e-19	0.0251731	0.0448558	0.561201	0.31357	0.575498	0.703923	NA	-0.047973	0.0280669	-1.70924	2.88836	0.0892217	0.550494	NA
ENSG00000167136.6	ENDOG	9	131580753	131584956	131330753	131834956	504203	rs15676	9	131572027	G	A	0.34	-0.195262	0.0227344	-8.58885	57.0547	4.23859e-14	-0.0334048	0.0408877	-0.816989	0.646311	0.421435	0.656407	NA	-0.0573662	0.0336896	-1.70279	2.88802	0.0892406	0.550494	NA
ENSG00000185418.11	TARSL2	15	102193801	102264807	101943801	102514807	571006	rs507903	15	102192034	G	A	0.33	0.0801871	0.0114251	7.01851	41.7254	1.05035e-10	-0.014374	0.0206624	-0.695658	0.482919	0.487103	0.684043	NA	0.0284995	0.0167681	1.69963	2.87397	0.0900224	0.55386	NA
ENSG00000226281.2	RP1-80N2.2	6	6692977	6711235	6442977	6961235	518258	rs12207082	6	6703516	A	G	0.22	-0.151414	0.0234325	-6.46172	36.8068	1.30432e-09	-0.0325486	0.0439483	-0.740612	0.545376	0.460213	0.675857	NA	-0.0514612	0.0302512	-1.70113	2.87259	0.0900996	0.55386	NA
ENSG00000196843.11	ARID5A	2	97202480	97218375	96952480	97468375	515895	rs2278563	2	97212693	T	C	0.32	-0.110771	0.0158545	-6.98674	41.9696	9.27053e-11	-0.0304062	0.027017	-1.12545	1.25256	0.263063	0.574349	NA	0.036114	0.0212979	1.69566	2.86442	0.0905585	0.554853	NA
ENSG00000143578.11	CREB3L4	1	153940010	153946839	153690010	154196839	506829	rs10908578	1	153954674	T	C	0.41	-0.0935484	0.0112822	-8.29166	56.8203	4.77511e-14	0.0267318	0.0222505	1.2014	1.44053	0.230053	0.545417	NA	-0.0323669	0.018962	-1.70694	2.85967	0.0908261	0.554853	NA
ENSG00000115446.7	UNC50	2	99225042	99234978	98975042	99484978	509936	rs2278206	2	99172244	G	A	0.24	-0.0558032	0.00721393	-7.73548	48.4248	3.43193e-12	-0.0107883	0.0147548	-0.731168	0.533081	0.465314	0.678221	NA	-0.0232716	0.0137446	-1.69315	2.85596	0.0910359	0.554853	NA
ENSG00000123610.3	TNFAIP6	2	152214106	152236560	151964106	152486560	522454	rs2278089	2	152146672	G	T	0.32	0.479191	0.0514449	9.31465	68.3366	1.37836e-16	-0.0597898	0.0810193	-0.73797	0.542201	0.461522	0.676305	NA	-0.0844261	0.0498887	-1.69229	2.85306	0.0912002	0.554853	NA
ENSG00000205786.4	AC002511.1	19	35890413	35910287	35640413	36160287	519874	rs77256965	19	35908257	A	G	0.09	0.306542	0.0384177	7.9792	53.3063	2.85389e-13	NA	NA	NA	NA	NA	NA	NA	0.0790093	0.0467039	1.69171	2.84866	0.09145	0.554853	NA
ENSG00000137574.6	TGS1	8	56685701	56738007	56435701	56988007	552306	rs10109493	8	56711713	G	A	0.13	-0.1652	0.00964033	-17.1364	164.499	1.1768e-37	NA	NA	NA	NA	NA	NA	NA	0.0289784	0.0171452	1.69017	2.84545	0.0916329	0.554853	NA
ENSG00000230358.2	RP11-166O4.1	7	66744765	66751606	66494765	67001606	506841	rs111273034	7	66715395	T	C	0.14	0.0855939	0.0114829	7.454	48.3722	3.52526e-12	0.0563451	0.0237343	2.374	5.59405	0.0180215	0.215162	NA	-0.0370889	0.0219648	-1.68856	2.84058	0.0919113	0.554853	NA
ENSG00000115507.5	OTX1	2	63277192	63284971	63027192	63534971	507779	rs79009191	2	63125331	G	A	0.11	0.345364	0.0540597	6.38856	35.9607	2.01335e-09	NA	NA	NA	NA	NA	NA	NA	-0.0800909	0.0474348	-1.68844	2.83912	0.0919945	0.554853	NA
ENSG00000256937.1	RP11-436I9.5	12	9280379	9281241	9030379	9531241	500862	rs7959552	12	9287162	G	T	0.32	0.186684	0.0152926	12.2075	101.459	7.29445e-24	-0.0834431	0.0288925	-2.88806	8.18119	0.00423269	0.103124	Dampener	-0.0386538	0.0228971	-1.68815	2.83836	0.0920383	0.554853	NA
ENSG00000224596.3	ZMIZ1-AS1	10	80703085	80827652	80453085	81077652	624567	rs10824709	10	80808527	T	C	0.42	0.128226	0.0148421	8.63934	60.796	6.3307e-15	0.0124942	0.028906	0.432234	0.186762	0.665626	0.737277	NA	0.0402198	0.0237298	1.69491	2.83689	0.0921223	0.554853	NA
ENSG00000162817.6	C1orf115	1	220863187	220872499	220613187	221122499	509312	rs337170	1	220900396	G	A	0.31	0.235353	0.0321849	7.31252	46.5142	9.09557e-12	0.0967638	0.0490845	1.97137	3.7913	0.0515198	0.326024	NA	0.0477003	0.0282499	1.68852	2.83682	0.0921262	0.554853	NA
ENSG00000163596.12	ICA1L	2	203640690	203736708	203390690	203986708	596018	rs1820930	2	203751850	A	G	0.4	-0.108125	0.0175547	-6.15932	34.053	5.36318e-09	-0.0023896	0.0332807	-0.0718013	0.00512896	0.942907	0.793294	NA	-0.0427783	0.0253438	-1.68792	2.8365	0.0921448	0.554853	NA
ENSG00000108294.4	PSMB3	17	36908989	36920484	36658989	37170484	511495	rs1043515	17	36922196	G	A	0.49	-0.0802975	0.00879418	-9.13075	65.1261	7.02553e-16	-0.00844689	0.0166954	-0.505941	0.255163	0.613463	0.721539	NA	-0.0219328	0.013013	-1.68545	2.83009	0.0925132	0.556123	NA
ENSG00000186010.14	NDUFA13	19	19626545	19644285	19376545	19894285	517740	rs11670775	19	19649636	G	A	0.17	0.104128	0.0159049	6.5469	40.6068	1.86162e-10	-0.0468941	0.0322592	-1.45367	2.10723	0.146605	0.480673	NA	0.0507939	0.0302487	1.67921	2.8093	0.0937191	0.560116	NA
ENSG00000172057.5	ORMDL3	17	38077294	38083854	37827294	38333854	506560	rs9303281	17	38074046	G	A	0.46	-0.246318	0.0168639	-14.6062	133.134	8.45194e-31	0.0246139	0.0281605	0.874057	0.761807	0.382763	0.641893	NA	0.0212616	0.0126634	1.67897	2.80787	0.0938026	0.560116	NA
ENSG00000184986.6	TMEM121	14	105992940	105996539	105742940	106246539	503599	rs11624007	14	105992183	C	A	0.26	-0.328605	0.0326076	-10.0776	78.9419	6.39623e-19	0.0957188	0.047828	2.00132	3.91881	0.0477487	0.311872	NA	-0.0550446	0.0327916	-1.67862	2.80513	0.0939634	0.560116	NA
ENSG00000130748.6	TMEM160	19	47549165	47551888	47299165	47801888	502723	rs1862499	19	47549791	A	G	0.46	0.133121	0.0211754	6.2866	36.8535	1.27345e-09	-0.0113409	0.0427475	-0.265299	0.0703771	0.790788	0.764959	NA	-0.0635985	0.0377673	-1.68396	2.80455	0.0939971	0.560116	NA
ENSG00000182551.9	ADI1	2	3501132	3523507	3251132	3773507	522375	rs9950	2	3504687	G	A	0.43	0.103996	0.0156994	6.62416	39.0532	4.12416e-10	0.00225383	0.0240521	0.0937064	0.00877552	0.925365	0.791854	NA	0.0201368	0.0119063	1.69128	2.80379	0.0940417	0.560116	NA
ENSG00000197013.5	ZNF429	19	21679484	21739072	21429484	21989072	559588	rs35465051	19	21775872	A	G	0.36	-0.460534	0.0309232	-14.8928	135.792	2.21568e-31	-0.212697	0.0468633	-4.53867	20.0488	7.54912e-06	0.00125682	Magnifier	-0.0463002	0.0276189	-1.67639	2.79921	0.0943105	0.560116	NA
ENSG00000134324.7	LPIN1	2	11817721	11967535	11567721	12217535	649814	rs3795974	2	11924950	T	C	0.41	-0.178504	0.00999224	-17.8643	174.416	8.03143e-40	0.00488225	0.0192624	0.25346	0.0641308	0.800082	0.766046	NA	0.0229229	0.0136725	1.67657	2.79556	0.0945255	0.560116	NA
ENSG00000141252.15	VPS53	17	411908	624957	161908	874957	713049	rs11657201	17	599924	G	A	0.25	-0.184352	0.0207545	-8.88249	63.4849	1.61604e-15	-0.0173623	0.0301001	-0.576819	0.332555	0.564158	0.702372	NA	0.0284437	0.0168938	1.68368	2.79268	0.0946958	0.560116	NA
ENSG00000112218.7	GPR63	6	97242002	97285353	96992002	97535353	543351	rs12209707	6	97290157	C	T	0.33	-0.174979	0.0234602	-7.45856	47.192	6.43624e-12	0.0589129	0.0415681	1.41726	1.9871	0.158644	0.485838	NA	0.0465294	0.0277493	1.67678	2.79263	0.0946989	0.560116	NA
ENSG00000146731.6	CCT6A	7	56119323	56131682	55869323	56381682	512359	rs7793921	7	56120881	G	A	0.37	0.0716175	0.00540625	13.2472	105.554	9.23667e-25	0.00301296	0.0112298	0.268299	0.0710302	0.789843	0.764959	NA	-0.0160099	0.00955728	-1.67515	2.78979	0.0948666	0.560116	NA
ENSG00000176055.9	MBLAC2	5	89754020	89770585	89504020	90020585	516565	rs7729481	5	89751450	A	G	0.34	0.068918	0.0107878	6.3885	35.6242	2.39301e-09	-0.00741947	0.021069	-0.352152	0.12386	0.724885	0.753481	NA	-0.0322702	0.0192577	-1.67571	2.78888	0.0949204	0.560116	NA
ENSG00000198286.5	CARD11	7	2945775	3083579	2695775	3333579	637804	rs6955702	7	3157702	A	G	0.46	-0.0740029	0.00996122	-7.4291	47.1945	6.4282e-12	0.0118077	0.018729	0.630452	0.396644	0.528827	0.691526	NA	0.0195908	0.0117211	1.67141	2.78337	0.0952474	0.561108	NA
ENSG00000143498.13	TAF1A	1	222731244	222763275	222481244	223013275	532031	rs2936033	1	222751034	T	C	0.41	-0.118794	0.0137346	-8.64928	60.0208	9.38593e-15	0.0323046	0.0279832	1.15443	1.3298	0.248841	0.562682	NA	0.0398059	0.0237511	1.67596	2.78024	0.0954339	0.561272	NA
ENSG00000172613.3	RAD9A	11	67159176	67165881	66909176	67415881	506705	rs868167	11	67186271	A	C	0.16	-0.1184	0.0146962	-8.0565	54.1834	1.82621e-13	0.030402	0.0287415	1.05777	1.11668	0.290635	0.59485	NA	0.0299877	0.0180115	1.66492	2.76174	0.0965434	0.564337	NA
ENSG00000182670.9	TTC3	21	38445526	38575413	38195526	38825413	629887	rs2835583	21	38459725	G	A	0.25	-0.104325	0.0102948	-10.1337	78.2226	9.20613e-19	-0.000346527	0.0203727	-0.0170093	0.000286233	0.986502	0.801377	NA	0.0208278	0.0125137	1.6644	2.75932	0.0966894	0.564337	NA
ENSG00000184389.8	A3GALT2	1	33772367	33786699	33522367	34036699	514332	rs11554674	1	33790496	A	G	0.22	0.256766	0.0141979	18.0848	160.101	1.07566e-36	0.0287296	0.0266541	1.07787	1.1462	0.284346	0.591136	NA	0.0415912	0.0250156	1.66261	2.75263	0.0970944	0.564337	NA
ENSG00000245532.4	NEAT1	11	65190245	65213011	64940245	65463011	522766	rs512715	11	65191208	C	G	0.38	0.222888	0.0230259	9.67989	72.2233	1.92177e-17	0.0381969	0.0363736	1.05013	1.09796	0.294714	0.599279	NA	0.0424107	0.0254952	1.66347	2.75207	0.0971289	0.564337	NA
ENSG00000114650.14	SCAP	3	47455203	47518616	47205203	47768616	563413	rs2276854	3	47276968	C	T	0.43	-0.0900885	0.0115213	-7.81932	50.6534	1.10203e-12	0.0174391	0.0190553	0.915185	0.830636	0.362089	0.631695	NA	0.0183205	0.0108772	1.6843	2.75136	0.0971719	0.564337	NA
ENSG00000247373.2	RP11-486O12.2	12	124066767	124069662	123816767	124319662	502895	rs11057306	12	124097766	G	A	0.12	0.235554	0.0173426	13.5824	124.558	6.36078e-29	-0.0328269	0.0340124	-0.965145	0.930353	0.334771	0.621898	NA	-0.0519436	0.0312731	-1.66097	2.74882	0.0973261	0.564337	NA
ENSG00000146707.10	POMZP3	7	76239303	76256578	75989303	76506578	517275	rs17718122	7	76209459	G	A	0.25	0.737066	0.034785	21.1892	207.627	4.52386e-47	-0.00973358	0.0573594	-0.169695	0.0287799	0.865288	0.779939	NA	0.0616532	0.0365498	1.68683	2.74473	0.0975754	0.564337	NA
ENSG00000205560.8	CPT1B	22	51007290	51017899	50757290	51267899	510609	rs3213445	22	51015838	C	T	0.09	-0.370667	0.0410043	-9.03971	65.575	5.59445e-16	NA	NA	NA	NA	NA	NA	NA	0.08512	0.0511444	1.66431	2.74465	0.0975804	0.564337	NA
ENSG00000117280.8	RAB7L1	1	205737114	205744588	205487114	205994588	507474	rs708723	1	205739266	T	C	0.45	0.0911744	0.009974	9.14121	68.0976	1.55596e-16	0.0227689	0.0176601	1.28929	1.65616	0.198123	0.521586	NA	-0.0209212	0.0125495	-1.66709	2.74183	0.0977527	0.564337	NA
ENSG00000130803.10	ZNF317	19	9251056	9274100	9001056	9524100	523044	rs10408924	19	9253139	G	T	0.47	0.0471702	0.00671699	7.02251	42.0159	9.05355e-11	-0.00222036	0.0116735	-0.190206	0.0358563	0.849813	0.777021	NA	0.0154891	0.00927668	1.66968	2.73622	0.0980967	0.564337	NA
ENSG00000242086.4	LINC00969	3	195384933	195460422	195134933	195710422	575489	rs9844491	3	195521531	T	C	0.42	0.286184	0.0448435	6.38184	36.0344	1.93863e-09	0.00684648	0.0415608	0.164734	0.0271173	0.869201	0.78121	NA	0.0272531	0.0164517	1.65655	2.73387	0.0982411	0.564337	NA
ENSG00000128604.14	IRF5	7	128577666	128590089	128327666	128840089	512423	rs4728142	7	128573967	A	G	0.44	0.117846	0.0131897	8.93469	61.9241	3.56949e-15	0.00177531	0.0240868	0.0737044	0.00542477	0.941286	0.793125	NA	0.0278515	0.0167124	1.66652	2.73107	0.0984133	0.564337	NA
ENSG00000256433.1	RP1-102E24.8	12	6503071	6504235	6253071	6754235	501164	rs2364482	12	6502131	G	T	0.19	0.139513	0.0213144	6.54549	37.7442	8.06563e-10	-0.0190506	0.0437758	-0.435186	0.188813	0.663906	0.737277	NA	0.0544791	0.0329101	1.65539	2.73025	0.0984636	0.564337	NA
ENSG00000243566.2	UPK3B	7	76139745	76648340	75889745	76898340	1008595	7:76144788	7	76144788	C	<CN0>	0.33	-0.616063	0.0289566	-21.2754	205.99	1.0296e-46	0.0575766	0.0488395	1.17889	1.37987	0.240123	0.557357	NA	-0.048167	0.0290481	-1.65818	2.72641	0.0987011	0.564337	NA
ENSG00000197951.4	ZNF71	19	57106632	57137849	56856632	57387849	531217	rs4801177	19	57089050	C	T	0.25	-0.0934569	0.0111674	-8.36871	54.8938	1.2722e-13	0.0151645	0.0218127	0.695215	0.481869	0.487577	0.684043	NA	-0.0332768	0.0200935	-1.6561	2.72174	0.0989902	0.564337	NA
ENSG00000258581.2	RP11-638I2.10	14	100832965	100833257	100582965	101083257	500292	rs7144866	14	100815146	A	G	0.2	0.128722	0.0143963	8.94136	69.635	7.13584e-17	0.105058	0.0323769	3.24484	10.3843	0.00127095	0.0544098	Magnifier	-0.0441724	0.0267284	-1.65264	2.72142	0.0990098	0.564337	NA
ENSG00000166401.9	SERPINB8	18	61637159	61672278	61387159	61922278	535119	rs17072304	18	61633569	C	T	0.23	-0.149987	0.0176189	-8.51286	58.2641	2.29188e-14	0.0459791	0.0327347	1.4046	1.96282	0.161213	0.488484	NA	-0.029924	0.0180728	-1.65575	2.71972	0.0991154	0.564337	NA
ENSG00000116688.12	MFN2	1	12040238	12073571	11790238	12323571	533333	rs2295281	1	12059412	T	C	0.48	-0.370148	0.0176467	-20.9755	209.98	1.38745e-47	-0.0317697	0.0274724	-1.15642	1.33383	0.248126	0.562456	NA	0.0248117	0.0150096	1.65306	2.71546	0.0993804	0.564337	NA
ENSG00000165730.10	STOX1	10	70587298	70655188	70337298	70905188	567890	rs12771648	10	70573834	A	G	0.12	0.98927	0.0336684	29.3828	292.843	1.19429e-65	NA	NA	NA	NA	NA	NA	NA	0.0562839	0.0341032	1.6504	2.71396	0.0994736	0.564337	NA
ENSG00000136044.7	APPL2	12	105567074	105630016	105317074	105880016	562942	rs7310488	12	105645789	A	G	0.43	-0.098135	0.0075815	-12.944	111.657	4.24751e-26	0.019265	0.0148959	1.29331	1.66866	0.196438	0.521586	NA	0.0182149	0.0110372	1.65032	2.71354	0.0994997	0.564337	NA
ENSG00000112619.6	PRPH2	6	42664340	42690312	42414340	42940312	525972	rs1758213	6	42665271	G	A	0.25	-0.110392	0.0131851	-8.37248	58.2206	2.34319e-14	0.0148515	0.0246168	0.603306	0.362852	0.546927	0.69634	NA	0.0355189	0.0215369	1.64921	2.70838	0.0998221	0.564337	NA
ENSG00000168385.13	SEPT2	2	242254515	242293442	242004515	242543442	538927	rs7559564	2	242239918	A	G	0.16	0.198398	0.0178346	11.1243	90.8581	1.54352e-21	NA	NA	NA	NA	NA	NA	NA	-0.0158087	0.00958854	-1.6487	2.70785	0.0998556	0.564337	NA
ENSG00000197226.8	TBC1D9B	5	179289066	179334859	179039066	179584859	545793	rs13164817	5	179365949	T	C	0.12	-0.132648	0.018738	-7.07913	42.9748	5.545e-11	0.0476257	0.0245891	1.93686	3.73126	0.0534031	0.327269	NA	-0.0167336	0.0101509	-1.64849	2.70734	0.0998875	0.564337	NA
ENSG00000233559.1	AC016831.7	7	130538479	130613408	130288479	130863408	574929	rs4731714	7	130550812	C	T	0.36	-0.0832686	0.0126776	-6.56817	38.2783	6.13407e-10	-0.00356946	0.0252379	-0.141432	0.0197573	0.888217	0.78474	NA	-0.0347913	0.0211078	-1.64827	2.70708	0.0999037	0.564337	NA
ENSG00000189068.5	VSTM1	19	54544079	54567207	54294079	54817207	523128	rs612529	19	54567253	G	A	0.25	-0.631344	0.0594951	-10.6117	84.5642	3.71936e-20	-0.0411847	0.0880504	-0.46774	0.217384	0.64104	0.729928	NA	0.0559412	0.0339204	1.64919	2.70467	0.100055	0.564337	NA
ENSG00000261652.2	C15orf65	15	55700746	55710962	55450746	55960962	510216	rs8023354	15	55700427	A	G	0.15	0.201743	0.0170174	11.8551	99.69	1.78216e-23	NA	NA	NA	NA	NA	NA	NA	-0.0448897	0.027173	-1.652	2.70272	0.100177	0.564337	NA
ENSG00000115687.9	PASK	2	242045514	242089679	241795514	242339679	544165	rs7609234	2	242055575	A	C	0.32	-0.551769	0.0329967	-16.722	161.163	6.30347e-37	-0.0280558	0.0461358	-0.608112	0.368995	0.543552	0.696221	NA	-0.0307196	0.0186499	-1.64717	2.70061	0.10031	0.564337	NA
ENSG00000224034.1	RP11-445P17.8	10	5307996	5313199	5057996	5563199	505203	rs9423591	10	5327676	G	A	0.31	0.208282	0.0177571	11.7295	102.417	4.49762e-24	-0.00658278	0.0318417	-0.206735	0.0427023	0.836287	0.774499	NA	-0.0410117	0.0246019	-1.66701	2.69362	0.100751	0.564337	NA
ENSG00000160285.10	LSS	21	47608055	47648738	47358055	47898738	540683	rs2254522	21	47614443	G	A	0.24	-0.193978	0.0182155	-10.6491	84.0164	4.90684e-20	-0.0763046	0.0297873	-2.56165	6.49979	0.0107887	0.171063	Magnifier	-0.0287803	0.0174447	-1.6498	2.69011	0.100973	0.564337	NA
ENSG00000013523.5	ANGEL1	14	77253588	77292589	77003588	77542589	539001	rs12885941	14	77200221	C	A	0.33	0.0798999	0.0114922	6.95254	41.7181	1.05429e-10	0.0515521	0.0212005	2.43164	5.80421	0.0159879	0.205628	NA	0.0260993	0.0158513	1.64651	2.68866	0.101065	0.564337	NA
ENSG00000229559.2	RP1-153P14.3	6	37511329	37515056	37261329	37765056	503727	rs1757173	6	37486952	A	C	0.3	0.228399	0.00924385	24.7082	244.705	3.70624e-55	-0.0338404	0.0183318	-1.846	3.3616	0.0667332	0.355868	NA	0.0274069	0.0166474	1.64631	2.68171	0.101506	0.564337	NA
ENSG00000182742.5	HOXB4	17	46652875	46657473	46402875	46907473	504598	rs60154639	17	46575562	A	G	0.4	0.207773	0.0210507	9.87011	71.928	2.23198e-17	-0.0494903	0.0384485	-1.28718	1.65013	0.198941	0.521586	NA	0.0397374	0.0241145	1.64786	2.68146	0.101523	0.564337	NA
ENSG00000171103.6	TRMT61B	2	29072687	29093167	28822687	29343167	520480	rs11127190	2	29043212	C	G	0.45	0.0957585	0.00996941	9.60524	74.159	7.20736e-18	0.00401095	0.0183604	0.218456	0.04772	0.827079	0.77261	NA	0.0283358	0.0172812	1.63969	2.67909	0.101674	0.564337	NA
ENSG00000272182.1	RP11-802O23.3	3	58413982	58414542	58163982	58664542	500560	rs8723	3	58280311	G	A	0.27	0.0723969	0.0111361	6.50108	39.9392	2.61986e-10	-0.0454236	0.0234542	-1.93669	3.7322	0.0533732	0.327269	NA	-0.0352714	0.021513	-1.63954	2.6786	0.101705	0.564337	NA
ENSG00000085265.6	FCN1	9	137801431	137809809	137551431	138059809	508378	rs10120023	9	137810259	T	C	0.27	0.1923	0.0244876	7.85295	51.7634	6.26075e-13	0.00324416	0.0409128	0.0792945	0.00624875	0.936994	0.793125	NA	0.0318343	0.0194215	1.63913	2.67682	0.101819	0.564337	NA
ENSG00000165716.5	FAM69B	9	139607022	139618502	139357022	139868502	511480	rs11793962	9	139617379	A	G	0.38	-0.177421	0.0263093	-6.74365	40.6875	1.78628e-10	-0.0188521	0.0570221	-0.33061	0.109252	0.740997	0.755295	NA	-0.0536377	0.0325932	-1.64567	2.67529	0.101917	0.564337	NA
ENSG00000217702.1	MGC10955	2	74361599	74362521	74111599	74612521	500922	rs4452177	2	74345206	G	A	0.27	0.240713	0.011721	20.5369	200.975	1.27928e-45	0.026776	0.0244393	1.09561	1.19298	0.274729	0.58597	NA	0.033946	0.0206604	1.64305	2.67374	0.102016	0.564337	NA
ENSG00000129354.7	AP1M2	19	10683347	10697991	10433347	10947991	514644	rs58713728	19	10679732	C	A	0.31	0.321568	0.045653	7.04375	44.2439	2.89904e-11	0.134946	0.0543707	2.48196	6.08152	0.0136603	0.197529	Magnifier	0.0483317	0.0295504	1.63557	2.66417	0.102631	0.564337	NA
ENSG00000146700.8	SRCRB4D	7	76018651	76039012	75768651	76289012	520361	rs1968108	7	76034794	G	A	0.48	0.100361	0.0155486	6.45465	37.26	1.03384e-09	0.021067	0.0289624	0.72739	0.525769	0.468391	0.679834	NA	-0.0410276	0.0250728	-1.63634	2.66203	0.102769	0.564337	NA
ENSG00000164346.5	NSA2	5	74062817	74072737	73812817	74322737	509920	rs6884338	5	74050271	A	G	0.12	0.302759	0.0167403	18.0856	165.21	8.23212e-38	-0.0240031	0.0293664	-0.817365	0.667183	0.414035	0.653371	NA	0.0347879	0.0211797	1.64251	2.66191	0.102777	0.564337	NA
ENSG00000080166.11	DCT	13	95089558	95131936	94839558	95381936	542378	rs57223597	13	95182968	C	CT	0.29	0.0777842	0.0109239	7.12055	45.3416	1.65497e-11	-0.012896	0.0221828	-0.581352	0.337818	0.561091	0.701038	NA	-0.0328539	0.0201077	-1.6339	2.66027	0.102884	0.564337	NA
ENSG00000229539.1	RP11-119B16.2	20	3868886	3869515	3618886	4119515	500629	rs55794220	20	3956402	T	C	0.12	0.153047	0.0164747	9.28986	67.7307	1.87418e-16	NA	NA	NA	NA	NA	NA	NA	-0.0491651	0.0299859	-1.63961	2.65544	0.103196	0.564337	NA
ENSG00000159840.11	ZYX	7	143078173	143088204	142828173	143338204	510031	rs2242601	7	143093824	G	A	0.4	-0.143756	0.0192399	-7.47178	47.4044	5.77531e-12	-0.012303	0.0297294	-0.413834	0.169707	0.680373	0.741316	NA	-0.026487	0.0161662	-1.63842	2.65542	0.103197	0.564337	NA
ENSG00000251050.1	RP11-168A11.4	5	79315432	79315743	79065432	79565743	500311	rs7707036	5	79292899	G	A	0.42	0.0623697	0.0100757	6.19012	35.8439	2.13775e-09	-0.0572402	0.0203891	-2.80739	7.79996	0.00522473	0.114628	Dampener	-0.0331069	0.0202891	-1.63176	2.65334	0.103333	0.564337	NA
ENSG00000181744.4	C3orf58	3	143690640	143767561	143440640	144017561	576921	rs5025769	3	143686026	C	A	0.44	0.0915705	0.00940661	9.7347	72.9558	1.32583e-17	-0.0334025	0.018023	-1.85332	3.41168	0.0647366	0.352084	NA	-0.0247797	0.0151828	-1.63209	2.65245	0.103391	0.564337	NA
ENSG00000171766.11	GATM	15	45653322	45694525	45403322	45944525	541203	rs11070457	15	45686943	C	A	0.36	-0.43062	0.0274113	-15.7096	146.929	8.13493e-34	0.0894625	0.0465731	1.9209	3.66799	0.055467	0.336477	NA	-0.0478167	0.0292615	-1.63412	2.65228	0.103401	0.564337	NA
ENSG00000230091.2	TMEM254-AS1	10	81806616	81838668	81556616	82088668	532052	rs10887432	10	81812036	G	A	0.48	0.164585	0.0201162	8.18168	55.8333	7.88846e-14	0.0289424	0.0403428	0.717412	0.512773	0.473941	0.680533	NA	0.0438377	0.026831	1.63384	2.6514	0.103459	0.564337	NA
ENSG00000063587.12	ZNF275	23	152599613	152625568	152349613	152875568	525955	rs1894351	23	152605050	T	G	0.39	-0.116829	0.00901614	-12.9577	112.579	2.66867e-26	0.00318201	0.0167153	0.190365	0.0361735	0.849158	0.777021	NA	-0.0197452	0.0120312	-1.64117	2.64339	0.103981	0.566313	NA
ENSG00000223466.1	AC064834.2	2	196397759	196403405	196147759	196653405	505646	rs6732306	2	196406120	T	C	0.22	-0.0933003	0.0133519	-6.98777	42.699	6.38454e-11	NA	NA	NA	NA	NA	NA	NA	0.0349393	0.0214691	1.62742	2.63382	0.10461	0.567669	NA
ENSG00000269696.1	AC007228.11	19	57056935	57078780	56806935	57328780	521845	rs10409531	19	57066013	T	C	0.36	0.112278	0.0147197	7.62772	49.8364	1.67117e-12	-0.00885555	0.029063	-0.304701	0.0919793	0.761676	0.761353	NA	-0.040509	0.0248932	-1.62731	2.63094	0.1048	0.567669	NA
ENSG00000196209.8	SIRPB2	20	1451386	1472233	1201386	1722233	520847	rs6135068	20	1464773	G	A	0.15	-0.381065	0.0292818	-13.0137	117.4	2.34607e-27	NA	NA	NA	NA	NA	NA	NA	0.0353752	0.0217719	1.62481	2.63075	0.104812	0.567669	NA
ENSG00000112514.11	CUTA	6	33384219	33386094	33134219	33636094	501875	rs7752202	6	33389603	T	C	0.13	-0.0759365	0.0111622	-6.80299	40.4577	2.00917e-10	NA	NA	NA	NA	NA	NA	NA	0.031874	0.0195741	1.62838	2.62337	0.105301	0.567669	NA
ENSG00000145217.9	SLC26A1	4	972861	987228	722861	1237228	514367	rs28671147	4	955084	A	G	0.28	0.13619	0.0158943	8.56846	60.4893	7.39806e-15	-0.00377818	0.0322523	-0.117144	0.0135705	0.907262	0.787151	NA	-0.0410514	0.0252942	-1.62296	2.62328	0.105307	0.567669	NA
ENSG00000184983.5	NDUFA6	22	42481529	42486959	42231529	42736959	505430	rs4822066	22	42289500	A	G	0.21	0.12797	0.0165358	7.73896	50.1692	1.41043e-12	0.0866401	0.0303105	2.85842	7.789	0.00525654	0.114628	Magnifier	-0.0339544	0.0209354	-1.62186	2.62061	0.105484	0.567669	NA
ENSG00000228672.2	PROB1	5	138727635	138730885	138477635	138980885	503250	rs11242465	5	138762305	T	G	0.31	-0.106105	0.0149145	-7.11426	41.4488	1.20998e-10	-0.0336139	0.0310942	-1.08103	1.16011	0.281442	0.589794	NA	0.043794	0.0270465	1.61921	2.61259	0.106019	0.567669	NA
ENSG00000237541.3	HLA-DQA2	6	32709119	32714992	32459119	32964992	505873	rs9273373	6	32626601	A	G	0.41	-1.94623	0.104841	-18.5636	182.942	1.10438e-41	-0.78723	0.11694	-6.73193	40.0153	2.51978e-10	1.51022e-07	Magnifier	-0.0879034	0.0542412	-1.6206	2.6116	0.106085	0.567669	NA
ENSG00000240024.1	LINC00888	3	183165396	183173801	182915396	183423801	508405	rs10937129	3	183151660	A	G	0.22	0.1304	0.0206464	6.31585	36.3842	1.62008e-09	-0.0753051	0.0383259	-1.96486	3.84	0.0500434	0.32072	NA	-0.0503736	0.0311076	-1.61934	2.61054	0.106156	0.567669	NA
ENSG00000152382.5	TADA1	1	166825747	166845564	166575747	167095564	519817	rs17331024	1	166830976	G	A	0.32	0.0740471	0.00813418	9.1032	67.3338	2.29218e-16	0.00848228	0.0167162	0.507427	0.257395	0.611916	0.721096	NA	0.0248252	0.0150421	1.65039	2.61015	0.106181	0.567669	NA
ENSG00000271344.1	RP11-274B21.9	7	128330505	128331771	128080505	128581771	501266	rs12673998	7	128266158	A	G	0.33	0.12702	0.019549	6.4975	36.5916	1.45658e-09	-0.00311889	0.0356977	-0.0873693	0.00760528	0.930506	0.792666	NA	0.0506821	0.0313131	1.61856	2.60999	0.106192	0.567669	NA
ENSG00000100596.2	SPTLC2	14	77972340	78083116	77722340	78333116	610776	rs11629330	14	78022797	A	G	0.41	-0.226552	0.0215154	-10.5298	84.2739	4.3076e-20	-0.179495	0.0328845	-5.45835	28.522	9.26399e-08	2.52379e-05	Magnifier	-0.0282792	0.0174855	-1.61729	2.60653	0.106425	0.567669	NA
ENSG00000086289.7	EPDR1	7	37723446	37991543	37473446	38241543	768097	rs10488617	7	37937033	C	T	0.29	-0.209204	0.0264837	-7.89936	53.957	2.04929e-13	-0.0361986	0.0480355	-0.75358	0.564828	0.452322	0.672796	NA	0.0555342	0.0341967	1.62397	2.60572	0.106479	0.567669	NA
ENSG00000181830.7	SLC35C1	11	45825623	45834566	45575623	46084566	508943	rs11038647	11	45794136	C	A	0.13	0.107416	0.0165629	6.48532	35.8652	2.1145e-09	NA	NA	NA	NA	NA	NA	NA	0.0290027	0.0179357	1.61703	2.60572	0.106479	0.567669	NA
ENSG00000107263.14	RAPGEF1	9	134452157	134615461	134202157	134865461	663304	rs55674545	9	134530107	T	C	0.28	-0.177159	0.0106247	-16.6742	162.257	3.63479e-37	0.0162713	0.0183118	0.888569	0.775718	0.378454	0.638962	NA	-0.0191677	0.0118347	-1.61963	2.59854	0.106962	0.569386	NA
ENSG00000198444.4	F8A2	23	154611749	154613449	154361749	154863449	501700	rs513441	23	154515619	G	A	0.34	0.196627	0.024168	8.13586	54.7517	1.3676e-13	-0.0958744	0.0420209	-2.28159	5.09701	0.0239672	0.246815	NA	-0.0553323	0.0340749	-1.62385	2.59545	0.107171	0.569639	NA
ENSG00000203306.3	AP001007.1	11	124958377	124960411	124708377	125210411	502034	rs7931744	11	124970702	A	G	0.25	0.244448	0.0222817	10.9708	87.2776	9.43101e-21	NA	NA	NA	NA	NA	NA	NA	0.042606	0.0263723	1.61556	2.59183	0.107416	0.569918	NA
ENSG00000123213.18	NLN	5	65018023	65167553	64768023	65417553	649530	rs2247193	5	65038375	A	C	0.2	0.241726	0.0190937	12.66	110.694	6.90619e-26	NA	NA	NA	NA	NA	NA	NA	0.0396942	0.0244609	1.62276	2.58992	0.107546	0.569918	NA
ENSG00000240291.1	RP11-499P20.2	10	18802044	18834580	18552044	19084580	532536	rs7917584	10	18820848	A	G	0.29	0.344673	0.0178876	19.2688	191.345	1.61692e-43	0.0213413	0.0349306	0.610962	0.372293	0.541757	0.696141	NA	0.0474604	0.0293546	1.61679	2.58582	0.107824	0.570318	NA
ENSG00000125124.7	BBS2	16	56500748	56554195	56250748	56804195	553447	rs73547688	16	56535059	G	A	0.24	-0.296243	0.0122518	-24.1796	241.255	2.09489e-54	-0.00964673	0.0235208	-0.410135	0.168136	0.681774	0.741316	NA	0.0251746	0.0155346	1.62056	2.58407	0.107944	0.570318	NA
ENSG00000258521.1	RP11-638I2.9	14	100806169	100806891	100556169	101056891	500722	rs941923	14	100813077	T	C	0.25	0.116626	0.0152909	7.62714	52.5035	4.29482e-13	0.0682757	0.032429	2.10539	4.40675	0.0357971	0.284547	NA	-0.0429865	0.0267222	-1.60864	2.57893	0.108295	0.570808	NA
ENSG00000127412.2	TRPV5	7	142605267	142630905	142355267	142880905	525638	rs4252420	7	142625033	C	CT	0.17	-0.301123	0.0285663	-10.5412	83.2102	7.37765e-20	NA	NA	NA	NA	NA	NA	NA	0.0659124	0.0407818	1.61622	2.57798	0.10836	0.570808	NA
ENSG00000117475.9	BLZF1	1	169337208	169365778	169087208	169615778	528570	rs2275299	1	169337376	C	T	0.49	0.0623379	0.00953992	6.53443	37.1337	1.103e-09	0.0107489	0.0197484	0.544292	0.29366	0.587884	0.709078	NA	-0.0245887	0.0153169	-1.60533	2.56775	0.109063	0.572922	NA
ENSG00000182534.9	MXRA7	17	74668633	74707098	74418633	74957098	538465	rs2240773	17	74710783	A	C	0.1	1.23769	0.0846114	14.6279	133.727	6.26883e-31	NA	NA	NA	NA	NA	NA	NA	-0.0748531	0.0462785	-1.61745	2.56718	0.109102	0.572922	NA
ENSG00000261584.1	RP11-457M11.5	6	26686469	26688192	26436469	26938192	501723	rs9357017	6	26710129	A	G	0.13	-0.536218	0.0388195	-13.8131	123.506	1.08046e-28	NA	NA	NA	NA	NA	NA	NA	0.0552994	0.0343719	1.60886	2.56508	0.109247	0.572922	NA
ENSG00000185187.8	SIGIRR	11	405716	417455	155716	667455	511739	rs35828848	11	403545	T	C	0.26	-0.084751	0.0112829	-7.51142	48.5456	3.227e-12	-0.00733643	0.0210098	-0.349191	0.121691	0.727208	0.754193	NA	0.0233225	0.0145615	1.60165	2.55286	0.110095	0.574622	NA
ENSG00000272761.1	RP11-572C15.6	3	112315641	112320749	112065641	112570749	505108	rs2668214	3	112290836	G	A	0.25	0.70163	0.0333996	21.0072	206.688	7.2519e-47	-0.0349254	0.0585706	-0.596296	0.349533	0.554377	0.697447	NA	-0.051193	0.0319829	-1.60064	2.55102	0.110223	0.574622	NA
ENSG00000227242.2	NBPF13P	1	146490895	146596107	146240895	146846107	605212	rs1969869	1	146510112	T	G	0.28	0.564945	0.0745365	7.57945	48.7988	2.83608e-12	-0.0351862	0.0847894	-0.414984	0.171587	0.678705	0.741316	NA	-0.0584755	0.0365493	-1.59991	2.54951	0.110329	0.574622	NA
ENSG00000268996.1	AL807752.1	9	139980807	139981121	139730807	140231121	500314	rs7466635	9	139980417	T	C	0.38	0.0855287	0.0112571	7.59776	53.1679	3.06215e-13	0.00487619	0.0209224	0.233061	0.0543135	0.815721	0.769193	NA	0.0311941	0.019504	1.59937	2.54938	0.110338	0.574622	NA
ENSG00000141873.6	SLC39A3	19	2732202	2740150	2482202	2990150	507948	rs10415622	19	2739696	G	A	0.39	0.103177	0.00990695	10.4146	77.3603	1.42451e-18	0.000765377	0.0177659	0.0430813	0.00176383	0.9665	0.79789	NA	-0.0248845	0.0152962	-1.62685	2.5445	0.110679	0.574622	NA
ENSG00000136868.9	SLC31A1	9	115983808	116028674	115733808	116278674	544866	rs10981699	9	115995901	T	C	0.12	0.227136	0.0285929	7.94377	53.6539	2.39103e-13	NA	NA	NA	NA	NA	NA	NA	-0.051127	0.0320369	-1.59588	2.53821	0.111121	0.574622	NA
ENSG00000072858.6	SIDT1	3	113251143	113348425	113001143	113598425	597282	rs6771972	3	113117165	G	A	0.25	-0.132645	0.0111082	-11.9412	97.4942	5.40152e-23	-0.0424932	0.0202151	-2.10205	4.36355	0.0367156	0.288785	NA	0.0224545	0.013894	1.61613	2.53787	0.111144	0.574622	NA
ENSG00000099917.13	MED15	22	20850200	20941919	20600200	21191919	591719	rs11912924	22	20873875	A	G	0.12	-0.0867142	0.012633	-6.86411	40.3126	2.16407e-10	NA	NA	NA	NA	NA	NA	NA	-0.0242107	0.0151572	-1.59731	2.53634	0.111252	0.574622	NA
ENSG00000110917.3	MLEC	12	121124672	121139667	120874672	121389667	514995	rs555379	12	121090498	A	C	0.38	0.0466528	0.00708349	6.58613	37.7655	7.97789e-10	0.0129127	0.0137229	0.940963	0.871733	0.350476	0.625892	NA	0.017429	0.0108713	1.6032	2.53532	0.111324	0.574622	NA
ENSG00000150540.9	HNMT	2	138721590	138773930	138471590	139023930	552340	rs11687448	2	138789029	T	G	0.45	0.121088	0.0193119	6.27009	35.777	2.21248e-09	0.0497685	0.0356106	1.39757	1.87578	0.170814	0.498203	NA	0.0433986	0.0272242	1.59412	2.53272	0.111508	0.574622	NA
ENSG00000258890.2	CEP95	17	62502706	62538579	62252706	62788579	535873	rs1991401	17	62502435	G	A	0.25	0.0828941	0.00991746	8.3584	57.3942	3.5666e-14	-0.00114304	0.0181958	-0.0628187	0.00394142	0.949941	0.795617	NA	0.0222924	0.0139284	1.6005	2.52998	0.111701	0.574622	NA
ENSG00000129925.6	TMEM8A	16	420773	437113	170773	687113	516340	rs540	16	420907	T	C	0.42	0.155752	0.0144602	10.7711	87.5428	8.24757e-21	-0.004364	0.024933	-0.175029	0.0305638	0.861217	0.779245	NA	0.0233046	0.0145929	1.59698	2.52994	0.111705	0.574622	NA
ENSG00000272994.1	RP11-332H14.2	2	105950484	105953932	105700484	106203932	503448	rs11901684	2	105922798	T	C	0.18	-0.125907	0.018274	-6.88992	41.1299	1.42437e-10	NA	NA	NA	NA	NA	NA	NA	0.0480061	0.0301281	1.5934	2.52968	0.111723	0.574622	NA
ENSG00000255860.2	RP11-807H22.6	11	71883483	71889086	71633483	72139086	505603	rs2155334	11	71862576	T	A	0.11	0.665702	0.090268	7.37473	47.125	6.65996e-12	NA	NA	NA	NA	NA	NA	NA	-0.0733055	0.0459151	-1.59654	2.52792	0.111847	0.574622	NA
ENSG00000269928.1	RP11-849F2.8	17	8128139	8128798	7878139	8378798	500659	rs12603646	17	8138643	C	A	0.3	-0.165784	0.0131327	-12.6237	111.928	3.70603e-26	-0.0475889	0.0254688	-1.86851	3.47216	0.0624096	0.348927	NA	0.0320507	0.0201188	1.59307	2.52534	0.112031	0.574729	NA
ENSG00000151715.3	TMEM45B	11	129685714	129729898	129435714	129979898	544184	rs10894147	11	129698856	T	C	0.11	-0.670993	0.0610087	-10.9983	88.595	4.84514e-21	-0.0511223	0.0714302	-0.715696	0.503827	0.477823	0.681976	NA	0.0748218	0.0470466	1.59037	2.5187	0.112503	0.576315	NA
ENSG00000138459.4	SLC35A5	3	112280556	112304424	112030556	112554424	523868	rs2668214	3	112290836	G	A	0.25	-0.182282	0.0109661	-16.6224	156.217	7.59093e-36	-0.0175287	0.0200234	-0.875407	0.764462	0.381936	0.641568	NA	-0.0203719	0.0128225	-1.58876	2.51575	0.112714	0.57656	NA
ENSG00000253704.1	RP11-267M23.4	8	95565950	95581973	95315950	95831973	516023	rs77708497	8	95542134	T	C	0.3	0.0842921	0.0124096	6.7925	40.1607	2.33912e-10	0.00895706	0.0239106	0.374606	0.140197	0.708085	0.748302	NA	-0.0325083	0.0204613	-1.58877	2.51159	0.113012	0.577248	NA
ENSG00000263072.1	RP11-473M20.14	16	3166043	3184883	2916043	3434883	518840	rs2238380	16	3193575	T	A	0.32	0.167871	0.012513	13.4157	120.189	5.75074e-28	-0.0163902	0.0238668	-0.686734	0.467446	0.494165	0.684891	NA	0.0286264	0.0178637	1.60249	2.50775	0.113288	0.577372	NA
ENSG00000259715.1	CTD-3110H11.1	15	50651647	50652391	50401647	50902391	500744	rs2414049	15	50666440	T	C	0.4	0.242416	0.0182508	13.2825	124.344	7.08225e-29	-0.0245846	0.0363888	-0.675608	0.45617	0.499419	0.685582	NA	-0.0547923	0.0345501	-1.58588	2.5067	0.113363	0.577372	NA
ENSG00000183307.3	CECR6	22	17597189	17602257	17347189	17852257	505068	rs11160	22	17597297	A	G	0.22	-0.565952	0.0476849	-11.8686	101.176	8.41806e-24	-0.0211715	0.077223	-0.274161	0.0715142	0.789145	0.764959	NA	0.0558636	0.03508	1.59246	2.50006	0.113842	0.578977	NA
ENSG00000261019.1	RP11-111K18.2	7	42940871	42942238	42690871	43192238	501367	rs58528334	7	42971508	TC	T	0.16	-0.083287	0.0121954	-6.82936	43.7708	3.69165e-11	NA	NA	NA	NA	NA	NA	NA	-0.0365144	0.0231111	-1.57995	2.48807	0.114712	0.580071	NA
ENSG00000216775.2	RP1-152L7.5	6	52529946	52533953	52279946	52783953	504007	rs767311	6	52534702	G	A	0.3	-0.199919	0.018796	-10.6362	84.7106	3.45393e-20	-0.100441	0.0341005	-2.94546	8.37356	0.0038072	0.101386	Magnifier	-0.0415803	0.0263139	-1.58016	2.48598	0.114865	0.580071	NA
ENSG00000215267.4	AKR1C7P	10	5317136	5330433	5067136	5580433	513297	rs7076488	10	5333008	G	A	0.44	0.118029	0.0127237	9.27635	67.7641	1.84276e-16	-0.0245594	0.0257729	-0.952918	0.90537	0.341346	0.623638	NA	-0.0347055	0.0220067	-1.57704	2.47832	0.115426	0.580071	NA
ENSG00000172992.7	DCAKD	17	43100708	43138473	42850708	43388473	537765	rs4793172	17	43131480	A	T	0.34	-0.151418	0.00921725	-16.4277	157.696	3.60686e-36	0.00497407	0.0173848	0.286115	0.0799976	0.777301	0.764226	NA	0.0209799	0.0133045	1.5769	2.47746	0.115489	0.580071	NA
ENSG00000116661.9	FBXO2	1	11708424	11715842	11458424	11965842	507418	rs909934	1	11713563	G	A	0.19	0.46411	0.0384942	12.0566	103.646	2.41841e-24	-0.0807121	0.0578067	-1.39624	1.9345	0.164267	0.491079	NA	0.0534866	0.0338935	1.57808	2.47688	0.115532	0.580071	NA
ENSG00000127328.17	RAB3IP	12	70132461	70216984	69882461	70466984	584523	rs7964527	12	70192332	G	T	0.27	-0.128955	0.0157409	-8.19237	55.88	7.70332e-14	0.0345342	0.0305804	1.12929	1.26927	0.259904	0.574054	NA	0.0333711	0.021043	1.58585	2.47565	0.115622	0.580071	NA
ENSG00000118997.9	DNAH7	2	196602427	196933536	196352427	197183536	831109	rs11693514	2	197048768	C	T	0.5	0.0664587	0.00970613	6.84709	43.7327	3.76432e-11	-0.00881654	0.0199616	-0.441675	0.195026	0.658766	0.736896	NA	-0.0274036	0.0173904	-1.57579	2.47501	0.115669	0.580071	NA
ENSG00000230910.2	RP3-525N10.2	6	69339854	69344919	69089854	69594919	505065	rs9354797	6	69431207	T	C	0.3	-0.252776	0.0358154	-7.05773	43.1155	5.16005e-11	0.0182412	0.0635162	0.28719	0.082403	0.774067	0.764226	NA	0.0612021	0.0388399	1.57575	2.47207	0.115885	0.580071	NA
ENSG00000188002.6	RP11-43F13.1	5	1599035	1634120	1349035	1884120	535085	rs7705049	5	1644315	A	C	0.23	-0.239637	0.0283557	-8.45112	58.3727	2.16881e-14	-0.0044006	0.0543383	-0.0809852	0.00655341	0.935479	0.792666	NA	-0.0487846	0.030955	-1.57599	2.47131	0.115941	0.580071	NA
ENSG00000137310.7	TCF19	6	31126319	31134936	30876319	31384936	508617	rs17197101	6	31126409	T	G	0.09	0.437525	0.025781	16.9708	159.446	1.49534e-36	NA	NA	NA	NA	NA	NA	NA	-0.0501134	0.0318339	-1.57422	2.46976	0.116056	0.580071	NA
ENSG00000010295.15	IFFO1	12	6647541	6665239	6397541	6915239	517698	rs10849488	12	6654050	G	A	0.32	-0.102814	0.00999126	-10.2903	81.6209	1.64862e-19	0.0286952	0.01863	1.54026	2.34027	0.126068	0.452183	NA	0.0170567	0.0108322	1.57463	2.46885	0.116123	0.580071	NA
ENSG00000171763.13	SPATA5L1	15	45694529	45713617	45444529	45963617	519088	rs11070456	15	45686835	A	G	0.36	0.274216	0.0098973	27.7061	276.002	5.58218e-62	0.0170103	0.01923	0.884572	0.781356	0.376727	0.638962	NA	0.0237495	0.0150436	1.57871	2.46572	0.116354	0.580071	NA
ENSG00000131401.7	NAPSB	19	50837053	50848024	50587053	51098024	510971	rs1274514	19	50871147	G	A	0.37	-0.647396	0.0496969	-13.0269	113.645	1.55849e-26	-0.236047	0.06275	-3.76171	13.6616	0.000218887	0.0151298	Magnifier	0.0462455	0.0294132	1.57227	2.46259	0.116586	0.580071	NA
ENSG00000169330.4	KIAA1024	15	79724858	79764632	79474858	80014632	539774	rs2865194	15	79908824	G	A	0.44	-0.163969	0.0259805	-6.31123	35.0065	3.28601e-09	0.0496879	0.0485017	1.02446	1.04717	0.306159	0.603206	NA	-0.0548227	0.0344312	-1.59224	2.4624	0.1166	0.580071	NA
ENSG00000100109.12	TFIP11	22	26887191	26908471	26637191	27158471	521280	rs35262724	22	26909858	CA	C	0.17	-0.370357	0.0139801	-26.4917	259.636	2.06019e-58	NA	NA	NA	NA	NA	NA	NA	0.0246555	0.015678	1.57262	2.46047	0.116744	0.580071	NA
ENSG00000267010.1	RP11-108P20.1	18	56419380	56421709	56169380	56671709	502329	rs11661094	18	56405724	G	T	0.18	-0.111552	0.0181236	-6.15508	33.451	7.30818e-09	NA	NA	NA	NA	NA	NA	NA	-0.0453029	0.0284908	-1.59009	2.45844	0.116895	0.580071	NA
ENSG00000147443.8	DOK2	8	21766384	21771371	21516384	22021371	504987	rs11135701	8	21761443	T	C	0.4	-0.105872	0.0102577	-10.3211	77.74	1.17535e-18	0.0154848	0.0172066	0.899936	0.802485	0.370352	0.636057	NA	-0.0193938	0.0123573	-1.56941	2.455	0.117151	0.580071	NA
ENSG00000111328.2	CDK2AP1	12	123745528	123756881	123495528	124006881	511353	rs10082867	12	123796997	G	A	0.14	0.281048	0.0211804	13.2692	115.546	5.97663e-27	-0.0727969	0.0407295	-1.78733	3.18023	0.0745342	0.372265	NA	0.0471774	0.0300223	1.57141	2.45429	0.117204	0.580071	NA
ENSG00000181315.6	ZNF322	6	26636518	26659980	26386518	26909980	523462	rs2451711	6	26663110	G	A	0.45	-0.119685	0.01275	-9.38709	69.3313	8.32391e-17	-0.0396058	0.0263792	-1.5014	2.24748	0.133832	0.460459	NA	-0.0372236	0.0236992	-1.57067	2.45411	0.117218	0.580071	NA
ENSG00000174132.8	FAM174A	5	99871009	99922445	99621009	100172445	551436	rs4702982	5	99991648	T	C	0.12	-0.250319	0.0310571	-8.05996	53.9392	2.06792e-13	0.0101213	0.0406729	0.248845	0.0602251	0.80614	0.767647	NA	-0.0466258	0.029583	-1.5761	2.45191	0.117382	0.580071	NA
ENSG00000137185.7	ZSCAN9	6	28192664	28201260	27942664	28451260	508596	rs1052215	6	28348158	G	T	0.47	0.104019	0.0165966	6.26751	34.4679	4.33346e-09	0.107263	0.0294026	3.64807	13.0226	0.000307762	0.0200496	Magnifier	0.0290676	0.0185307	1.56861	2.44716	0.117738	0.580071	NA
ENSG00000225783.2	MIAT	22	27042392	27072438	26792392	27322438	530046	rs9625066	22	27068702	A	C	0.26	0.321773	0.0414851	7.75636	50.4995	1.19195e-12	-0.187483	0.0719359	-2.60625	6.71193	0.00957703	0.161235	Dampener	-0.0464625	0.0296674	-1.56611	2.44172	0.118147	0.580071	NA
ENSG00000165233.13	C9orf89	9	95858500	95875565	95608500	96125565	517065	rs4077822	9	95859739	T	C	0.28	-0.158435	0.0137964	-11.4838	93.9661	3.20981e-22	0.0211513	0.0248535	0.85104	0.711754	0.398862	0.646663	NA	0.0252494	0.0161152	1.5668	2.44059	0.118231	0.580071	NA
ENSG00000070831.11	CDC42	1	22379120	22419437	22129120	22669437	540317	rs12049408	1	22308704	A	G	0.46	0.0539011	0.00556365	9.68808	72.6062	1.5828e-17	0.00157966	0.0107801	0.146535	0.021357	0.883811	0.784648	NA	-0.0123778	0.00790507	-1.56581	2.43747	0.118467	0.580071	NA
ENSG00000143549.15	TPM3	1	154127784	154167124	153877784	154417124	539340	rs78039055	1	154097976	T	C	0.43	0.0724484	0.0059177	12.2426	101.156	8.50186e-24	-0.00363618	0.0102693	-0.354083	0.121934	0.726947	0.754193	NA	-0.0118355	0.00755692	-1.56618	2.43547	0.118619	0.580071	NA
ENSG00000229648.1	AC016753.7	2	85718053	85718903	85468053	85968903	500850	rs6750610	2	85731858	C	T	0.16	-0.208961	0.0207182	-10.0858	80.4647	2.95948e-19	NA	NA	NA	NA	NA	NA	NA	0.0528808	0.0337722	1.56581	2.43542	0.118622	0.580071	NA
ENSG00000214888.2	XXyac-YM21GA2.7	9	90471930	90474314	90221930	90724314	502384	rs10868664	9	90482495	A	G	0.32	0.234127	0.0323215	7.24369	44.3225	2.78491e-11	-0.0229142	0.0501328	-0.457071	0.208855	0.647666	0.731304	NA	0.0467904	0.0297136	1.57471	2.43526	0.118635	0.580071	NA
ENSG00000173272.9	MZT2A	2	132222473	132250316	131972473	132500316	527843	rs10194774	2	132263712	G	A	0.27	0.287554	0.023143	12.4251	105.599	9.02509e-25	0.0029256	0.0411886	0.0710294	0.00504473	0.943377	0.793294	NA	0.0417372	0.0267113	1.56253	2.43258	0.118837	0.580071	NA
ENSG00000103184.7	SEC14L5	16	5008318	5069159	4758318	5319159	560841	rs11641901	16	5029497	G	A	0.44	-0.300412	0.0365413	-8.22116	57.1023	4.13722e-14	-0.0319089	0.0612236	-0.521185	0.271354	0.602425	0.716391	NA	0.0569579	0.0364366	1.5632	2.43181	0.118895	0.580071	NA
ENSG00000005020.8	SKAP2	7	26706681	27034858	26456681	27284858	828177	rs2960786	7	26953749	G	T	0.46	0.302457	0.0169645	17.8288	177.043	2.14304e-40	-0.00103178	0.0311201	-0.0331548	0.00109898	0.973554	0.798082	NA	-0.0281579	0.0179911	-1.5651	2.43069	0.11898	0.580071	NA
ENSG00000125898.8	FAM110A	20	814358	838106	564358	1088106	523748	rs805883	20	810707	A	G	0.47	0.116374	0.0155727	7.47296	47.0087	7.06711e-12	-0.0591027	0.0264828	-2.23174	4.94581	0.026154	0.261961	NA	0.0232094	0.0148656	1.56128	2.42665	0.119288	0.580771	NA
ENSG00000183605.12	SFXN4	10	120900279	120925179	120650279	121175179	524900	rs10749291	10	120920588	C	T	0.44	0.215962	0.0128337	16.8277	167.038	3.28215e-38	0.013271	0.0255623	0.519163	0.269384	0.603745	0.717392	NA	-0.0303537	0.0193608	-1.56779	2.41931	0.119848	0.581215	NA
ENSG00000136381.8	IREB2	15	78729773	78793798	78479773	79043798	564025	rs11637193	15	78794235	T	C	0.13	0.11232	0.0111405	10.0822	79.2129	5.57653e-19	NA	NA	NA	NA	NA	NA	NA	-0.0259819	0.0166494	-1.56054	2.41916	0.119859	0.581215	NA
ENSG00000108344.10	PSMD3	17	38137050	38154213	37887050	38404213	517163	rs4065321	17	38143548	C	T	0.44	0.038861	0.00535879	7.25181	43.6884	3.85039e-11	0.021103	0.0108321	1.94819	3.77621	0.0519862	0.326371	NA	-0.0152387	0.00973459	-1.56542	2.41899	0.119872	0.581215	NA
ENSG00000076864.15	RAP1GAP	1	21922708	21995801	21672708	22245801	573093	rs10493008	1	22013771	G	A	0.48	-1.0007	0.0902944	-11.0826	89.4856	3.08879e-21	0.0803963	0.142686	0.563449	0.308676	0.578494	0.706427	NA	0.119196	0.0766108	1.55586	2.41231	0.120384	0.582898	NA
ENSG00000100029.13	PES1	22	30972612	31003070	30722612	31253070	530458	rs5753220	22	30986350	C	T	0.24	0.0802915	0.00917385	8.75222	62.9773	2.09105e-15	0.0099306	0.0176951	0.561207	0.314293	0.575058	0.703923	NA	0.0226594	0.014385	1.57521	2.40009	0.121328	0.586663	NA
ENSG00000197746.9	PSAP	10	73576055	73611126	73326055	73861126	535071	rs4747193	10	73558852	G	A	0.33	0.100791	0.0125886	8.00649	54.7058	1.39995e-13	0.0472345	0.0253462	1.86357	3.44156	0.0635756	0.350289	NA	-0.0233803	0.0150659	-1.55187	2.39635	0.121619	0.587266	NA
ENSG00000053900.6	ANAPC4	4	25378835	25420120	25128835	25670120	541285	rs10027814	4	25386559	A	G	0.47	-0.0712264	0.00800937	-8.89289	64.5379	9.46928e-16	0.0106591	0.0150586	0.707842	0.499903	0.479543	0.681976	NA	-0.0203525	0.0131128	-1.5521	2.39382	0.121816	0.587415	NA
ENSG00000172460.10	PRSS30P	16	2889569	2892745	2639569	3142745	503176	rs8060332	16	2892770	A	G	0.28	0.371715	0.0444212	8.36795	57.8733	2.79552e-14	0.0470222	0.076737	0.612771	0.374945	0.540321	0.695955	NA	0.0608922	0.0393282	1.54831	2.38832	0.122245	0.588071	NA
ENSG00000184584.8	TMEM173	5	138855119	138862520	138605119	139112520	507401	rs7380824	5	138856982	T	C	0.23	-0.120603	0.0128408	-9.39219	69.9574	6.05998e-17	-0.0229181	0.0210598	-1.08824	1.18233	0.276882	0.587585	NA	0.0195891	0.0126537	1.5481	2.38781	0.122285	0.588071	NA
ENSG00000211630.2	IGKV1D-13	2	90192768	90193424	89942768	90443424	500656	rs2162488	2	90106387	C	T	0.2	0.644925	0.0818061	7.88359	52.5781	4.13483e-13	0.0612133	0.118593	0.516163	0.262522	0.608393	0.718293	NA	0.100442	0.0649369	1.54676	2.38438	0.122553	0.588486	NA
ENSG00000211799.3	TRAV19	14	22475751	22476420	22225751	22726420	500669	rs11852093	14	22477415	A	G	0.15	-0.408256	0.0581168	-7.02475	42.2452	8.05163e-11	0.0179465	0.100155	0.179188	0.0320177	0.857989	0.77914	NA	0.0585827	0.037863	1.54723	2.38246	0.122704	0.588486	NA
ENSG00000165832.4	TRUB1	10	116697952	116737430	116447952	116987430	539478	rs7099590	10	116749706	A	G	0.37	0.0704783	0.0096102	7.33369	44.5018	2.54121e-11	-0.0451838	0.0184893	-2.44379	5.90886	0.0150649	0.205207	NA	0.0261252	0.0169054	1.54537	2.37939	0.122946	0.588785	NA
ENSG00000143924.14	EML4	2	42396490	42559688	42146490	42809688	663198	rs7570219	2	42329329	A	G	0.47	0.0900241	0.011305	7.96319	51.9402	5.72167e-13	-0.0176125	0.0208498	-0.844735	0.712753	0.398531	0.646663	NA	0.0217124	0.014026	1.54801	2.37743	0.1231	0.588785	NA
ENSG00000183049.8	CAMK1D	10	12391481	12877545	12141481	13127545	986064	rs11257655	10	12307894	T	C	0.22	0.249526	0.0251631	9.91635	78.905	6.51687e-19	0.000562862	0.0460312	0.0122278	0.000142263	0.990484	0.801868	NA	-0.0415025	0.0269084	-1.54237	2.37087	0.123618	0.590468	NA
ENSG00000186496.6	ZNF396	18	32946661	32957301	32696661	33207301	510640	rs8093346	18	32805796	G	A	0.39	-0.175143	0.0237036	-7.38889	46.9446	7.30222e-12	0.0231269	0.0433567	0.533409	0.280713	0.596235	0.715107	NA	-0.042026	0.0272751	-1.54082	2.36669	0.123949	0.59125	NA
ENSG00000156521.9	TYSND1	10	71897737	71906432	71647737	72156432	508695	rs12570358	10	71906900	C	A	0.43	-0.0715522	0.00867723	-8.24598	55.8205	7.93991e-14	0.0120174	0.0166837	0.720305	0.509907	0.475179	0.681126	NA	-0.0172039	0.0110963	-1.55041	2.35543	0.124847	0.593523	NA
ENSG00000261172.1	RP11-356C4.5	16	90176982	90234633	89926982	90484633	557651	rs12925933	16	90141355	A	C	0.48	-0.491038	0.0543549	-9.03392	65.6082	5.501e-16	-0.0406323	0.0676644	-0.600498	0.354536	0.551556	0.697447	NA	0.0536953	0.0349381	1.53687	2.35459	0.124915	0.593523	NA
ENSG00000271780.1	RP11-1017G21.5	14	102414684	102415762	102164684	102665762	501078	rs2448241	14	102414767	A	G	0.11	0.295903	0.0283609	10.4335	80.9183	2.3525e-19	NA	NA	NA	NA	NA	NA	NA	0.0672315	0.0437656	1.53617	2.35011	0.125274	0.593523	NA
ENSG00000125166.8	GOT2	16	58741035	58768261	58491035	59018261	527226	rs11076262	16	58802861	G	A	0.4	0.0873499	0.00893573	9.77536	74.8996	4.95265e-18	0.0262727	0.0161884	1.62294	2.58443	0.107919	0.429488	NA	0.0169844	0.011068	1.53455	2.34704	0.125521	0.593523	NA
ENSG00000226659.1	RP11-137H2.4	10	82289353	82295698	82039353	82545698	506345	rs11185932	10	82295398	A	G	0.31	-0.237413	0.0140124	-16.9431	161.399	5.59699e-37	-0.0181091	0.0269411	-0.672174	0.44899	0.502815	0.685899	NA	0.0380187	0.0247298	1.53736	2.34685	0.125537	0.593523	NA
ENSG00000080815.14	PSEN1	14	73603126	73690399	73353126	73940399	587273	rs7523	14	73686944	A	G	0.16	0.130712	0.010143	12.887	116.238	4.21575e-27	NA	NA	NA	NA	NA	NA	NA	0.0188609	0.0122167	1.54386	2.3461	0.125597	0.593523	NA
ENSG00000100815.8	TRIP11	14	92432335	92507240	92182335	92757240	574905	rs12589059	14	92509986	A	G	0.23	0.0638034	0.00784326	8.1348	55.6125	8.82607e-14	0.0237455	0.0166482	1.42631	2.02112	0.155124	0.485838	NA	0.0225885	0.0146958	1.53708	2.34458	0.125719	0.593523	NA
ENSG00000197728.5	RPS26	12	56435637	56438116	56185637	56688116	502479	rs10876864	12	56401085	G	A	0.42	0.381753	0.0157433	24.2486	237.183	1.61764e-53	-0.0197225	0.0283438	-0.695831	0.483653	0.486772	0.684043	NA	0.0371889	0.0242691	1.53235	2.33866	0.126198	0.593523	NA
ENSG00000131634.9	TMEM204	16	1578689	1605581	1328689	1855581	526892	rs3784828	16	1579151	T	C	0.18	0.534979	0.0290591	18.41	178.673	9.44426e-41	NA	NA	NA	NA	NA	NA	NA	-0.0294286	0.0192246	-1.53078	2.33589	0.126423	0.593523	NA
ENSG00000170185.5	USP38	4	144106070	144144983	143856070	144394983	538913	rs11100771	4	144053881	G	A	0.42	-0.0600018	0.00695008	-8.63326	60.095	9.03876e-15	0.0296867	0.0145981	2.0336	4.08203	0.0433416	0.306137	NA	-0.0195221	0.0127556	-1.53048	2.33466	0.126523	0.593523	NA
ENSG00000230825.1	AC005532.5	7	7294785	7317410	7044785	7567410	522625	rs1638214	7	7316977	G	T	0.41	-0.148933	0.0190333	-7.82488	50.3444	1.28995e-12	-0.0759274	0.0340092	-2.23255	4.91444	0.0266331	0.262153	NA	0.0376696	0.0243818	1.54499	2.33308	0.126651	0.593523	NA
ENSG00000007047.10	MARK4	19	45582546	45808541	45332546	46058541	725995	rs344807	19	45799442	T	C	0.34	0.228309	0.0144069	15.8472	154.323	1.9684e-35	-0.0226437	0.0235846	-0.960106	0.919447	0.33762	0.622346	NA	-0.021342	0.0139323	-1.53183	2.33292	0.126664	0.593523	NA
ENSG00000133794.13	ARNTL	11	13298199	13408813	13048199	13658813	610614	rs7942486	11	13288698	G	T	0.45	0.133831	0.0151787	8.81703	62.3126	2.93046e-15	0.053162	0.0218749	2.43027	5.85555	0.015528	0.20561	NA	-0.0185356	0.0121147	-1.53001	2.33287	0.126669	0.593523	NA
ENSG00000101773.12	RBBP8	18	20378224	20606451	20128224	20856451	728227	rs7234202	18	20571501	A	G	0.18	0.173422	0.0190919	9.08355	64.324	1.05551e-15	-0.00251058	0.0347418	-0.0722638	0.0049874	0.943699	0.793294	NA	0.0401987	0.0261728	1.53589	2.32953	0.126941	0.593523	NA
ENSG00000230658.1	KLHL7-AS1	7	23140847	23145322	22890847	23395322	504475	rs10256524	7	23144947	C	T	0.38	0.237152	0.011269	21.0446	205.419	1.37183e-46	0.0169534	0.0229015	0.740276	0.545141	0.46031	0.675857	NA	-0.0280824	0.0183776	-1.52807	2.32776	0.127084	0.593523	NA
ENSG00000140983.9	RHOT2	16	718086	724174	468086	974174	506088	rs11866949	16	716273	C	T	0.25	-0.084609	0.0080658	-10.4899	78.3056	8.82703e-19	0.0167932	0.0143409	1.17101	1.35165	0.24499	0.561142	NA	0.0182348	0.011927	1.52886	2.32742	0.127113	0.593523	NA
ENSG00000145725.15	PPIP5K2	5	102455853	102548500	102205853	102798500	592647	rs257318	5	102445470	T	C	0.33	-0.165622	0.0145312	-11.3977	93.8805	3.35155e-22	0.0241028	0.0274542	0.877928	0.752664	0.385634	0.6435	NA	0.0246359	0.0161483	1.5256	2.32005	0.127716	0.594402	NA
ENSG00000236056.1	GAPDHP14	21	30594642	30595578	30344642	30845578	500936	rs4817276	21	30576097	G	A	0.21	0.213038	0.0318999	6.67835	39.0159	4.20371e-10	NA	NA	NA	NA	NA	NA	NA	-0.0501961	0.0328309	-1.52893	2.31844	0.127848	0.594402	NA
ENSG00000102882.7	MAPK3	16	30125426	30134827	29875426	30384827	509401	rs67832915	16	30130493	C	A	0.46	-0.0919432	0.0103099	-8.91793	64.3199	1.05771e-15	-0.004867	0.0206948	-0.235179	0.0552929	0.814097	0.768387	NA	0.0207359	0.0135913	1.52567	2.3182	0.127868	0.594402	NA
ENSG00000167880.3	EVPL	17	74000583	74023533	73750583	74273533	522950	rs2069528	17	73997474	G	A	0.25	0.282664	0.0441946	6.3959	37.1091	1.11704e-09	0.121804	0.064316	1.89384	3.56962	0.0588459	0.343084	NA	0.0496898	0.0325348	1.52728	2.31692	0.127974	0.594402	NA
ENSG00000248727.1	CTC-236F12.4	5	55753622	55777773	55503622	56027773	524151	rs158214	5	55711291	C	T	0.44	0.104051	0.013882	7.49539	48.5078	3.28983e-12	-0.00819869	0.0272807	-0.30053	0.08947	0.764852	0.762167	NA	-0.037415	0.0245632	-1.52321	2.31248	0.128339	0.595052	NA
ENSG00000122696.8	SLC25A51	9	37879400	37904350	37629400	38154350	524950	rs4878174	9	37775467	T	C	0.49	-0.109654	0.0145791	-7.52129	46.5646	8.86466e-12	0.0154075	0.0286177	0.538391	0.289218	0.590722	0.710531	NA	0.0378773	0.0248791	1.52246	2.3108	0.128478	0.595052	NA
ENSG00000204217.8	BMPR2	2	203241659	203432474	202991659	203682474	690815	rs67714233	2	203330981	G	C	0.31	0.104221	0.0154078	6.7642	39.8869	2.69095e-10	-0.0336807	0.0286411	-1.17596	1.37432	0.24107	0.557827	NA	-0.0311305	0.0204201	-1.5245	2.3091	0.128618	0.595052	NA
ENSG00000245954.2	RP11-18H21.1	4	153021906	153025872	152771906	153275872	503966	rs13140099	4	153022375	A	G	0.28	-1.10616	0.0540642	-20.4601	199.956	2.13484e-45	0.078961	0.0588327	1.34213	1.77834	0.182353	0.51167	NA	0.0408919	0.0268837	1.52106	2.29779	0.129558	0.598615	NA
ENSG00000224295.2	AC087380.14	11	5539671	5546185	5289671	5796185	506514	rs7939159	11	5642001	C	T	0.3	0.125449	0.0175018	7.16776	44.0416	3.21478e-11	0.0498286	0.0322446	1.54533	2.35143	0.125168	0.451378	NA	-0.0410568	0.0269937	-1.52097	2.29288	0.129968	0.598736	NA
ENSG00000215256.3	DHRS4-AS1	14	24407940	24458048	24157940	24708048	550108	rs6573484	14	24428285	G	A	0.12	-0.18332	0.0241112	-7.6031	50.642	1.10849e-12	-0.0375282	0.0349211	-1.07466	1.14805	0.283957	0.591136	NA	0.0441317	0.0290221	1.52062	2.29245	0.130005	0.598736	NA
ENSG00000176490.4	DIRAS1	19	2714565	2721416	2464565	2971416	506851	rs10412559	19	2699585	C	T	0.22	0.26401	0.0326328	8.09035	52.8935	3.52136e-13	-0.0699963	0.0559954	-1.25004	1.50666	0.219649	0.538986	NA	0.0583046	0.0384396	1.51678	2.28896	0.130298	0.598736	NA
ENSG00000170448.7	NFXL1	4	47849257	47916653	47599257	48166653	567396	rs6858440	4	47917474	G	A	0.34	0.851593	0.0458842	18.5596	180.585	3.61151e-41	-0.200726	0.0696421	-2.88225	8.21525	0.00415398	0.10204	Dampener	0.0527981	0.0348311	1.51583	2.28677	0.130481	0.598736	NA
ENSG00000204516.5	MICB	6	31462658	31478901	31212658	31728901	516243	rs2844498	6	31476854	T	C	0.39	0.159802	0.025502	6.26626	34.9624	3.36141e-09	0.075641	0.038806	1.94921	3.74172	0.0530699	0.327235	NA	0.0248522	0.0163954	1.5158	2.28452	0.13067	0.598736	NA
ENSG00000177697.13	CD151	11	832843	839831	582843	1089831	506988	rs7924806	11	833668	C	T	0.31	-0.626112	0.0291015	-21.5148	212.76	3.43367e-48	-0.00982717	0.0484272	-0.202927	0.0381678	0.845107	0.777021	NA	-0.0342495	0.0226247	-1.51381	2.28448	0.130674	0.598736	NA
ENSG00000110074.6	FOXRED1	11	126138950	126148026	125888950	126398026	509076	rs56266376	11	126141134	A	AAAGG	0.16	-0.260236	0.0119124	-21.8457	223.651	1.44525e-50	NA	NA	NA	NA	NA	NA	NA	-0.0298675	0.0197297	-1.51383	2.28325	0.130778	0.598736	NA
ENSG00000230513.1	THAP7-AS1	22	21356175	21364631	21106175	21614631	508456	rs2239961	22	21363960	A	G	0.21	-0.329839	0.0191277	-17.244	163.312	2.1381e-37	-0.0367438	0.0393689	-0.933322	0.869123	0.351198	0.625892	NA	-0.0464309	0.0306866	-1.51307	2.27954	0.131091	0.598736	NA
ENSG00000248275.1	TRIM52-AS1	5	180688213	180699308	180438213	180949308	511095	rs1279911	5	180691200	G	C	0.38	-0.29589	0.0163491	-18.0983	178.312	1.13256e-40	-0.0353222	0.0278854	-1.26669	1.60101	0.205761	0.52771	NA	0.0326131	0.02156	1.51267	2.27933	0.131109	0.598736	NA
ENSG00000100979.10	PLTP	20	44527399	44540794	44277399	44790794	513395	rs394643	20	44540178	A	G	0.43	0.332602	0.0167837	19.817	190.233	2.82777e-43	0.0582573	0.0313486	1.85837	3.38278	0.0658807	0.354171	NA	0.0381494	0.0252672	1.50984	2.27272	0.131669	0.600518	NA
ENSG00000140471.12	LINS	15	101099574	101143435	100849574	101393435	543861	rs2062816	15	101113748	T	C	0.37	-0.208549	0.0122784	-16.9851	165.805	6.10082e-38	0.0159528	0.0208768	0.764141	0.583157	0.445077	0.66911	NA	0.0196361	0.0130076	1.50959	2.2706	0.131849	0.600563	NA
ENSG00000142252.6	GEMIN7	19	45582453	45594782	45332453	45844782	512329	rs7251736	19	45618902	C	T	0.3	-0.0986138	0.0111877	-8.81448	60.5387	7.21466e-15	0.0604202	0.0217042	2.78379	7.49344	0.0061924	0.130683	Dampener	-0.024108	0.0159634	-1.5102	2.26628	0.132217	0.60134	NA
ENSG00000271967.1	RP11-134K13.4	6	71306141	71306683	71056141	71556683	500542	rs9446271	6	71299649	G	T	0.47	-0.0620931	0.0098467	-6.30598	34.9564	3.37176e-09	0.00620093	0.0203447	0.304793	0.0928363	0.760602	0.761295	NA	-0.0272097	0.0180582	-1.50677	2.26174	0.132605	0.60134	NA
ENSG00000162616.8	DNAJB4	1	78444859	78483648	78194859	78733648	538789	rs1166698	1	78392446	A	G	0.16	0.164835	0.0204086	8.07671	55.2495	1.06163e-13	NA	NA	NA	NA	NA	NA	NA	-0.0455069	0.0301373	-1.50999	2.26086	0.132681	0.60134	NA
ENSG00000203791.9	METTL10	10	126436718	126480439	126186718	126730439	543721	rs12570348	10	126438963	G	T	0.44	0.116291	0.0124886	9.31183	67.3386	2.28665e-16	0.0293681	0.0239422	1.22663	1.50143	0.220452	0.538986	NA	-0.0315978	0.0209711	-1.50673	2.26063	0.1327	0.60134	NA
ENSG00000054793.9	ATP9A	20	50213053	50385173	49963053	50635173	672120	rs6096573	20	50383679	T	C	0.49	-0.296646	0.0356673	-8.31704	56.7229	5.01746e-14	0.0206523	0.0574289	0.359615	0.129227	0.719235	0.752026	NA	0.0521249	0.0346536	1.50417	2.25487	0.133194	0.602464	NA
ENSG00000257017.4	HP	16	72088491	72094954	71838491	72344954	506463	rs11864453	16	72050480	T	C	0.37	-0.544315	0.0547538	-9.94114	75.7278	3.25597e-18	0.138754	0.0888585	1.56151	2.42447	0.119454	0.444684	NA	0.0723792	0.0481037	1.50465	2.25378	0.133289	0.602464	NA
ENSG00000064547.9	LPAR2	19	19734477	19739739	19484477	19989739	505262	rs880090	19	19740729	G	C	0.28	-0.177933	0.0178808	-9.95104	75.3016	4.04029e-18	-0.0299874	0.0295354	-1.01531	1.01907	0.312739	0.603862	NA	-0.0283377	0.0188823	-1.50075	2.24353	0.134174	0.605546	NA
ENSG00000204136.6	GGTA1P	9	124207269	124262306	123957269	124512306	555037	rs452978	9	124163675	C	A	0.23	-0.499517	0.0463964	-10.7663	86.8459	1.17313e-20	0.008988	0.068837	0.130569	0.0169159	0.896518	0.785506	NA	0.0590009	0.0392908	1.50165	2.24119	0.134377	0.605546	NA
ENSG00000118898.11	PPL	16	4932508	5010742	4682508	5260742	578234	rs1049205	16	4942099	T	C	0.48	0.284827	0.0366695	7.76741	51.1379	8.61011e-13	-0.0185347	0.0615618	-0.301075	0.0903638	0.763715	0.762167	NA	0.0521686	0.0347241	1.50237	2.23922	0.134549	0.605546	NA
ENSG00000255186.1	RP11-514F3.5	11	36408071	36409800	36158071	36659800	501729	rs4077044	11	36412655	G	T	0.47	-0.0666789	0.0104739	-6.3662	35.662	2.34694e-09	-0.00237603	0.0200234	-0.118663	0.0140661	0.905592	0.787122	NA	0.0261999	0.017418	1.50418	2.23799	0.134656	0.605546	NA
ENSG00000156603.10	MED19	11	57471186	57479693	57221186	57729693	508507	rs7932091	11	57618068	T	A	0.25	-0.121793	0.0165113	-7.37634	47.4161	5.74096e-12	0.0363148	0.02874	1.26356	1.59305	0.206891	0.52771	NA	-0.0316408	0.0211557	-1.49561	2.22978	0.135373	0.606499	NA
ENSG00000150756.9	FAM173B	5	10226442	10250009	9976442	10500009	523567	rs7736903	5	10230118	T	C	0.42	-0.107161	0.0140386	-7.63336	51.1732	8.45635e-13	-0.06405	0.0256083	-2.50114	5.98474	0.0144301	0.20302	NA	0.0315784	0.0211033	1.49637	2.22583	0.13572	0.606499	NA
ENSG00000164344.11	KLKB1	4	187130133	187179625	186880133	187429625	549492	rs55846148	4	187128719	T	A	0.12	0.261839	0.0389864	6.71617	38.9079	4.44271e-10	-0.0273392	0.0653347	-0.418449	0.169895	0.680205	0.741316	NA	-0.0646119	0.0432471	-1.49402	2.2254	0.135758	0.606499	NA
ENSG00000182118.5	FAM89A	1	231154704	231175992	230904704	231425992	521288	rs4378192	1	231173379	T	C	0.4	0.150947	0.0194863	7.74627	48.7542	2.90141e-12	0.0292596	0.037681	0.776507	0.602467	0.437638	0.665749	NA	0.0392752	0.0262901	1.49392	2.22475	0.135815	0.606499	NA
ENSG00000236255.1	AC009404.2	2	118591513	118599234	118341513	118849234	507721	rs204854	2	118537354	C	A	0.45	0.123408	0.0176595	6.98821	42.1513	8.44757e-11	-0.0308764	0.0336789	-0.916785	0.838965	0.359693	0.630451	NA	-0.0366278	0.02453	-1.49318	2.22221	0.136038	0.606499	NA
ENSG00000076555.11	ACACB	12	109554400	109706031	109304400	109956031	651631	rs34266	12	109595851	T	C	0.4	-0.215078	0.0230751	-9.32078	68.3237	1.38743e-16	0.0473003	0.0359812	1.31458	1.7222	0.189411	0.515935	NA	-0.0266214	0.0178212	-1.49381	2.22139	0.13611	0.606499	NA
ENSG00000056736.5	IL17RB	3	53880607	53899827	53630607	54149827	519220	rs709324	3	53899565	C	T	0.35	-0.23175	0.0150782	-15.3699	140.087	2.54836e-32	-0.0256186	0.030345	-0.844246	0.711353	0.398995	0.646663	NA	-0.0361933	0.0242506	-1.49247	2.21955	0.136273	0.606499	NA
ENSG00000152760.5	TCTEX1D1	1	67218142	67244470	66968142	67494470	526328	rs9988481	1	67196277	C	T	0.35	0.217011	0.0249456	8.69936	58.9387	1.62658e-14	0.100372	0.0435216	2.30626	5.21434	0.0224013	0.238899	NA	-0.0469239	0.031358	-1.49639	2.21677	0.136518	0.606499	NA
ENSG00000160336.10	ZNF761	19	53935227	53961515	53685227	54211515	526288	rs2617751	19	53941947	A	G	0.28	-0.118582	0.016732	-7.08711	43.4114	4.43606e-11	NA	NA	NA	NA	NA	NA	NA	-0.0271561	0.0178607	-1.52044	2.21622	0.136567	0.606499	NA
ENSG00000271964.1	RP11-415F23.2	3	16355946	16356494	16105946	16606494	500548	rs690241	3	16358584	T	C	0.44	0.224191	0.01658	13.5217	122.883	1.47947e-28	0.0557249	0.0333823	1.6693	2.714	0.0994712	0.412707	NA	-0.0392173	0.0263197	-1.49004	2.21341	0.136816	0.606499	NA
ENSG00000160310.12	PRMT2	21	48055079	48085036	47805079	48335036	529957	rs2839270	21	47891525	C	A	0.37	-0.169298	0.0154285	-10.973	90.6931	1.67777e-21	0.0306931	0.0228143	1.34534	1.80561	0.179036	0.508071	NA	-0.0164077	0.0110217	-1.48868	2.20867	0.137237	0.606499	NA
ENSG00000170310.10	STX8	17	9153788	9479908	8903788	9729908	826120	rs11078801	17	9337245	C	G	0.19	0.127968	0.020148	6.3514	35.5499	2.48598e-09	0.0309064	0.0347853	0.888489	0.785262	0.375537	0.638962	NA	0.0368114	0.0247305	1.4885	2.20722	0.137366	0.606499	NA
ENSG00000184292.5	TACSTD2	1	59041099	59043166	58791099	59293166	502067	rs12082404	1	59025464	T	C	0.15	1.44634	0.0480485	30.1017	289.777	5.56199e-65	NA	NA	NA	NA	NA	NA	NA	0.0800991	0.0538506	1.48743	2.20593	0.137481	0.606499	NA
ENSG00000234678.1	RP11-465N4.4	1	201969222	201979481	201719222	202229481	510259	rs11586632	1	201955614	G	A	0.39	-0.170281	0.0148902	-11.4358	92.0555	8.42808e-22	-0.0346	0.0314364	-1.10064	1.20913	0.271504	0.583492	NA	-0.0429705	0.0289072	-1.4865	2.20121	0.137902	0.606499	NA
ENSG00000160293.12	VAV2	9	136627016	136857726	136377016	137107726	730710	rs2023665	9	136650740	G	A	0.44	0.115348	0.0145688	7.91747	52.9086	3.49439e-13	0.00181045	0.0292382	0.0619207	0.00383218	0.950639	0.795707	NA	-0.0262907	0.0176889	-1.48629	2.19909	0.138093	0.606499	NA
ENSG00000088256.4	GNA11	19	3094408	3124002	2844408	3374002	529594	rs308033	19	3099982	T	C	0.25	0.275381	0.0190295	14.4712	127.158	1.71535e-29	-0.00309542	0.0385984	-0.0801954	0.00642983	0.936089	0.792666	NA	0.0391553	0.0262688	1.49056	2.19886	0.138113	0.606499	NA
ENSG00000108654.7	DDX5	17	62495734	62504317	62245734	62754317	508583	rs1991401	17	62502435	G	A	0.25	-0.117032	0.00955572	-12.2473	102.686	3.92689e-24	-0.0337594	0.0160003	-2.10993	4.42223	0.0354737	0.284547	NA	0.0155759	0.0104599	1.48911	2.19854	0.138141	0.606499	NA
ENSG00000189127.3	ANKRD34B	5	79852574	79866307	79602574	80116307	513733	rs1650717	5	79930579	C	A	0.22	-0.623293	0.0492543	-12.6546	110.082	9.4009e-26	0.0255194	0.0750083	0.340221	0.115632	0.733821	0.754193	NA	0.0715	0.0481524	1.48487	2.19837	0.138157	0.606499	NA
ENSG00000113812.9	ACTR8	3	53901093	53916229	53651093	54166229	515136	rs3821869	3	53893840	A	C	0.32	-0.0679458	0.00863671	-7.86709	52.4117	4.50027e-13	-0.0385332	0.0168633	-2.28503	5.12542	0.0235779	0.244468	NA	0.0206343	0.0138983	1.48467	2.19695	0.138284	0.606499	NA
ENSG00000197119.8	SLC25A29	14	100757448	100772884	100507448	101022884	515436	rs1059264	14	100769163	T	C	0.3	0.533233	0.0498751	10.6914	85.6055	2.19669e-20	-0.0597671	0.0525428	-1.13749	1.27371	0.259072	0.574054	NA	0.0372758	0.025031	1.48919	2.19678	0.138299	0.606499	NA
ENSG00000254595.1	CTD-2010I16.1	11	6509416	6510607	6259416	6760607	501191	rs11040930	11	6618548	A	G	0.48	-0.0898326	0.0121182	-7.41303	47.7699	4.793e-12	0.00635519	0.0249839	0.254371	0.0646991	0.799217	0.765922	NA	-0.0337747	0.0227957	-1.48163	2.18888	0.13901	0.608862	NA
ENSG00000160183.9	TMPRSS3	21	43791999	43816955	43541999	44066955	524956	rs2277798	21	43824106	A	G	0.44	-0.326646	0.0263418	-12.4003	107.483	3.48957e-25	-0.0940098	0.0472657	-1.98897	3.93501	0.0472908	0.311872	NA	-0.0387336	0.0261301	-1.48234	2.18131	0.139695	0.609484	NA
ENSG00000175787.12	ZNF169	9	97021593	97063736	96771593	97313736	542143	rs34433105	9	97062295	T	C	0.08	-0.131055	0.0181417	-7.22396	43.762	3.70834e-11	-0.0538738	0.03572	-1.50823	2.2326	0.135127	0.463315	NA	0.042605	0.0287868	1.48002	2.1801	0.139805	0.609484	NA
ENSG00000112299.7	VNN1	6	133002729	133035188	132752729	133285188	532459	rs2300077	6	133030492	C	T	0.47	0.750231	0.0609057	12.3179	102.489	4.3371e-24	-0.0563248	0.072356	-0.778441	0.603411	0.43728	0.665749	NA	-0.0521754	0.0351973	-1.48237	2.1797	0.139841	0.609484	NA
ENSG00000160963.9	COL26A1	7	101006101	101202304	100756101	101452304	696203	rs56206210	7	101000838	C	A	0.49	-0.546627	0.0275324	-19.8539	196.966	9.59154e-45	0.0399047	0.0479912	0.831501	0.674317	0.41155	0.652543	NA	-0.0412033	0.0276645	-1.48939	2.1793	0.139878	0.609484	NA
ENSG00000166359.6	WDR88	19	33622996	33666701	33372996	33916701	543705	rs8113143	19	33652247	A	C	0.48	0.162731	0.0136748	11.9001	102.064	5.3753e-24	0.00571015	0.0246414	0.23173	0.0536951	0.816754	0.769199	NA	-0.0323227	0.0218788	-1.47735	2.1763	0.140151	0.609484	NA
ENSG00000134317.13	GRHL1	2	10085341	10142411	9835341	10392411	557070	rs146708943	2	10134198	AC	A	0.22	-0.210091	0.03016	-6.96588	41.5812	1.13078e-10	-0.016257	0.0529622	-0.306955	0.0938577	0.759329	0.760848	NA	0.0533797	0.0360514	1.48066	2.17341	0.140414	0.609484	NA
ENSG00000167766.14	ZNF83	19	53097313	53193749	52847313	53443749	596436	rs7257138	19	53119029	C	T	0.29	0.299562	0.0321098	9.32929	69.6447	7.10085e-17	0.113474	0.048318	2.34848	5.44205	0.0196575	0.21955	NA	-0.0291734	0.0197621	-1.47623	2.17297	0.140454	0.609484	NA
ENSG00000196696.8	PDXDC2P	16	70010200	70099851	69760200	70349851	589651	rs3192882	16	69975631	T	A	0.3	-0.347077	0.0257403	-13.4838	120.838	4.14663e-28	0.0336443	0.0461018	0.729781	0.531594	0.465937	0.678707	NA	-0.0395427	0.0267899	-1.47603	2.17213	0.140532	0.609484	NA
ENSG00000259407.1	RP11-158M2.3	15	86287340	86293512	86037340	86543512	506172	rs11073517	15	86287910	T	C	0.26	0.148349	0.0133788	11.0883	92.2562	7.61505e-22	NA	NA	NA	NA	NA	NA	NA	0.0372737	0.0252928	1.47369	2.16556	0.141133	0.609903	NA
ENSG00000177025.3	C19orf18	19	58469805	58485902	58219805	58735902	516097	rs151162944	19	58428199	A	G	0.1	0.150495	0.0204055	7.37522	46.7952	7.8806e-12	NA	NA	NA	NA	NA	NA	NA	-0.0518673	0.0351218	-1.47679	2.16347	0.141326	0.609903	NA
ENSG00000120093.7	HOXB3	17	46626232	46682274	46376232	46932274	556042	rs1042815	17	46620288	G	A	0.48	-0.344628	0.0252008	-13.6753	119.452	8.33951e-28	0.0719248	0.0414238	1.73631	2.96878	0.0848857	0.392439	NA	0.0314382	0.0213329	1.4737	2.16232	0.141431	0.609903	NA
ENSG00000138381.5	ASNSD1	2	190526111	190535557	190276111	190785557	509446	rs10931430	2	190542186	T	C	0.32	-0.281679	0.0127338	-22.1206	225.609	5.40855e-51	-0.0368713	0.0206403	-1.78638	3.12069	0.077304	0.380393	NA	0.0213412	0.0144179	1.48019	2.16195	0.141465	0.609903	NA
ENSG00000143126.7	CELSR2	1	109792641	109818372	109542641	110068372	525731	rs586254	1	109784781	A	G	0.46	0.142489	0.0173115	8.23088	55.0004	1.20503e-13	0.0176692	0.0337495	0.52354	0.273762	0.600819	0.715902	NA	0.0394652	0.0266589	1.48037	2.16068	0.141582	0.609903	NA
ENSG00000103245.9	NARFL	16	779753	791329	529753	1041329	511576	rs2071951	16	783004	C	T	0.3	0.0959391	0.00906211	10.5868	81.7281	1.56156e-19	-0.0163477	0.0155498	-1.05131	1.07402	0.30004	0.60255	NA	0.0198739	0.0134252	1.48034	2.15895	0.141742	0.609903	NA
ENSG00000197714.4	ZNF460	19	57791419	57804937	57541419	58054937	513518	rs4289092	19	57820717	C	T	0.4	-0.0896709	0.0129061	-6.94794	45.436	1.57713e-11	-0.0275245	0.0274497	-1.00272	1.00411	0.316317	0.605953	NA	-0.0364121	0.024752	-1.47108	2.15792	0.141836	0.609903	NA
ENSG00000182504.6	CEP97	3	101442769	101489406	101192769	101739406	546637	rs7628866	3	101441900	A	C	0.46	0.0908997	0.014217	6.39375	36.1995	1.78116e-09	0.0294324	0.0250058	1.17702	1.37656	0.240688	0.557827	NA	-0.0287858	0.0195765	-1.47042	2.15206	0.142379	0.610224	NA
ENSG00000150636.11	CCDC102B	18	66382446	66722426	66132446	66972426	839980	rs433550	18	66365129	G	T	0.2	0.129085	0.018376	7.02463	41.5135	1.17062e-10	0.0226807	0.0312592	0.725569	0.523993	0.469143	0.679834	NA	0.0399978	0.0271135	1.4752	2.15077	0.142499	0.610224	NA
ENSG00000146950.8	SHROOM2	23	9754496	9917483	9504496	10167483	662987	rs6530333	23	9814932	T	C	0.19	0.15726	0.0241854	6.50225	37.4345	9.45343e-10	-0.0290401	0.0431799	-0.672538	0.450681	0.502012	0.685899	NA	-0.0424095	0.0288382	-1.4706	2.15029	0.142543	0.610224	NA
ENSG00000262089.1	RP11-589P10.5	17	6897961	6898508	6647961	7148508	500547	rs1042357	17	6905061	T	G	0.38	-0.101921	0.0129067	-7.8968	52.0954	5.28677e-13	-0.057946	0.024261	-2.38844	5.65861	0.0173699	0.21112	NA	0.0292448	0.0198992	1.46965	2.14782	0.142773	0.610224	NA
ENSG00000269439.1	CTD-3131K8.2	19	17599799	17622698	17349799	17872698	522899	rs75838074	19	17600306	C	CTG	0.2	0.128954	0.0153148	8.42025	58.6427	1.89073e-14	0.0306344	0.0285502	1.073	1.1474	0.284093	0.591136	NA	0.0391064	0.02663	1.46851	2.14613	0.142929	0.610224	NA
ENSG00000176422.10	SPRYD4	12	56862301	56864763	56612301	57114763	502462	rs7302925	12	56861458	A	G	0.27	0.302728	0.0118745	25.4939	245.717	2.22992e-55	0.0628455	0.0237858	2.64215	6.90224	0.0086088	0.150488	Magnifier	0.0321118	0.0218827	1.46745	2.14352	0.143173	0.610224	NA
ENSG00000259065.1	RP5-1021I20.1	14	74254063	74269973	74004063	74519973	515910	rs17182607	14	74275989	G	A	0.17	0.639459	0.0342727	18.658	184.161	5.98483e-42	NA	NA	NA	NA	NA	NA	NA	-0.057612	0.0392609	-1.46741	2.14271	0.143249	0.610224	NA
ENSG00000213123.6	TCTEX1D2	3	196018090	196045170	195768090	196295170	527080	rs11929532	3	196038384	A	G	0.36	0.101642	0.0139827	7.26916	44.4316	2.63397e-11	-0.0083703	0.0271264	-0.308567	0.0949231	0.758009	0.760224	NA	0.0354093	0.0241552	1.46591	2.13991	0.14351	0.610224	NA
ENSG00000179818.9	PCBP1-AS1	2	70189395	70315978	69939395	70565978	626583	rs7607197	2	70231391	T	C	0.18	-0.283798	0.0230939	-12.2889	106.367	6.12795e-25	-0.0802923	0.0337645	-2.37801	5.60003	0.0179601	0.215162	NA	-0.0294438	0.0200897	-1.46562	2.13885	0.14361	0.610224	NA
ENSG00000262587.1	RP11-266L9.4	16	25043202	25069430	24793202	25319430	526228	rs7498149	16	25043569	G	A	0.39	-0.132689	0.0123578	-10.7373	92.4649	6.85295e-22	-0.000287343	0.0247748	-0.0115982	0.000134519	0.990746	0.801868	NA	0.0342292	0.0233735	1.46444	2.13855	0.143638	0.610224	NA
ENSG00000109016.13	DHRS7B	17	21026677	21096578	20776677	21346578	569901	rs12452369	17	21033736	T	C	0.37	-0.0827155	0.0113125	-7.31185	47.0968	6.75645e-12	-0.0244945	0.0203501	-1.20366	1.44592	0.229184	0.545417	NA	0.0233979	0.0159777	1.4644	2.13473	0.143996	0.610481	NA
ENSG00000211973.2	IGHV1-69	14	107169931	107170428	106919931	107420428	500497	rs6576199	14	107124500	G	A	0.47	-0.637415	0.0552858	-11.5294	92.1863	7.88883e-22	-0.0418426	0.0858257	-0.48753	0.232058	0.630002	0.727936	NA	-0.0802824	0.0548968	-1.46242	2.13245	0.14421	0.610481	NA
ENSG00000146386.7	ABRACL	6	139349819	139364439	139099819	139614439	514620	rs7769010	6	139369543	C	T	0.35	-0.171955	0.0168457	-10.2077	80.2804	3.24873e-19	0.015634	0.02592	0.603163	0.362386	0.547184	0.69634	NA	-0.0211516	0.0144212	-1.46671	2.1313	0.144318	0.610481	NA
ENSG00000007341.14	ST7L	1	113066140	113163447	112816140	113413447	597307	rs12728001	1	113076756	C	T	0.46	0.144669	0.0132938	10.8824	90.8463	1.55278e-21	-0.00822161	0.0250258	-0.328525	0.107912	0.742534	0.755469	NA	-0.0310924	0.0212806	-1.46107	2.12783	0.144645	0.610481	NA
ENSG00000178860.8	MSC	8	72753784	72756703	72503784	73006703	502919	rs3919904	8	72752882	T	C	0.15	-0.438279	0.0483303	-9.06841	65.4025	6.1062e-16	-0.06861	0.0712119	-0.963463	0.905383	0.341342	0.623638	NA	-0.0515479	0.0352644	-1.46176	2.12698	0.144726	0.610481	NA
ENSG00000271869.1	RP11-51J9.5	8	30013346	30013748	29763346	30263748	500402	rs10954880	8	30008682	T	C	0.14	0.223122	0.0226329	9.85826	73.9767	7.90449e-18	-0.0392112	0.0376771	-1.04072	1.05028	0.305442	0.603206	NA	-0.0496766	0.034015	-1.46043	2.12689	0.144734	0.610481	NA
ENSG00000116883.8	RP11-268J15.5	1	36789335	36794822	36539335	37044822	505487	rs58971913	1	36787888	A	G	0.36	0.179115	0.0140862	12.7157	111.233	5.25971e-26	-0.00747136	0.0276146	-0.270558	0.0731945	0.786741	0.764959	NA	-0.0358088	0.0244773	-1.46294	2.12235	0.145164	0.611564	NA
ENSG00000100889.7	PCK2	14	24563262	24579807	24313262	24829807	516545	rs8017358	14	24525274	A	G	0.44	0.0791679	0.0122941	6.43951	38.0092	7.04127e-10	0.0313041	0.0210976	1.48377	2.08318	0.14893	0.482581	NA	-0.0212047	0.0145472	-1.45765	2.11778	0.145597	0.612659	NA
ENSG00000139168.3	ZCRB1	12	42705880	42719920	42455880	42969920	514040	rs7954523	12	42681508	G	A	0.32	-0.0720893	0.0103548	-6.9619	41.7874	1.01755e-10	-0.0260692	0.0210229	-1.24003	1.53411	0.215497	0.537708	NA	-0.0248784	0.0170506	-1.45909	2.1106	0.146282	0.614627	NA
ENSG00000104936.13	DMPK	19	46272975	46285810	46022975	46535810	512835	rs12463359	19	46304585	T	G	0.46	0.151535	0.0197877	7.65806	50.512	1.18436e-12	0.0172729	0.0336578	0.513191	0.263267	0.607885	0.718293	NA	0.029181	0.0200638	1.45441	2.10923	0.146413	0.614627	NA
ENSG00000197930.8	ERO1L	14	53106634	53162618	52856634	53412618	555984	rs12590590	14	53161736	G	T	0.44	-0.202886	0.0217169	-9.34231	69.8381	6.4376e-17	-0.0135478	0.0324761	-0.417161	0.173271	0.677221	0.741316	NA	0.0207034	0.0141932	1.45869	2.10698	0.146629	0.614804	NA
ENSG00000228300.9	C19orf24	19	1275026	1279248	1025026	1529248	504222	rs12975875	19	1268178	G	A	0.19	-0.0994153	0.0130416	-7.62293	48.5007	3.3017e-12	0.0511006	0.0268863	1.90062	3.59276	0.0580316	0.342354	NA	0.0357717	0.0240753	1.48583	2.10256	0.147052	0.61495	NA
ENSG00000233930.3	KRTAP5-AS1	11	1592583	1620414	1342583	1870414	527831	rs1809668	11	1619907	G	A	0.48	0.213077	0.0140069	15.2123	131.265	2.16609e-30	-0.0398839	0.0266366	-1.49733	2.2045	0.137608	0.466617	NA	-0.0328808	0.0226432	-1.45213	2.10042	0.147258	0.61495	NA
ENSG00000143653.9	SCCPDH	1	246887349	246931439	246637349	247181439	544090	rs7526237	1	246898134	T	C	0.14	-0.267098	0.0307995	-8.67217	61.9832	3.46398e-15	NA	NA	NA	NA	NA	NA	NA	-0.0493357	0.0336716	-1.4652	2.10012	0.147288	0.61495	NA
ENSG00000165501.12	LRR1	14	50065415	50081390	49815415	50331390	515975	rs11157693	14	50048426	T	C	0.27	-0.145917	0.0132449	-11.0168	89.0714	3.80813e-21	0.00363334	0.0259665	0.139924	0.0195333	0.888848	0.78474	NA	0.0299492	0.0206079	1.45328	2.0976	0.147531	0.61495	NA
ENSG00000108272.9	DHRS11	17	34948228	34957235	34698228	35207235	509007	rs12941866	17	34900120	G	A	0.4	-0.129129	0.0136306	-9.47345	67.8943	1.72501e-16	0.0124753	0.0265825	0.469304	0.220177	0.638905	0.729928	NA	-0.0316263	0.0217902	-1.4514	2.0975	0.14754	0.61495	NA
ENSG00000266256.1	LINC00683	18	74327169	74337897	74077169	74587897	510728	rs8084598	18	74277674	A	C	0.47	-0.0935817	0.0111751	-8.37413	57.2632	3.81227e-14	0.00529403	0.021317	0.248348	0.0615598	0.804047	0.766844	NA	-0.0241316	0.0166377	-1.45041	2.09548	0.147735	0.61495	NA
ENSG00000012963.9	UBR7	14	93673401	93695561	93423401	93945561	522160	rs11621915	14	93693831	T	C	0.28	-0.0478906	0.00729364	-6.56607	36.6995	1.37818e-09	-0.00483533	0.0145931	-0.331344	0.109613	0.740585	0.755295	NA	0.0177137	0.0122243	1.44906	2.09397	0.147882	0.61495	NA
ENSG00000171045.10	TSNARE1	8	143293441	143484601	143043441	143734601	691160	rs10109771	8	143488721	A	G	0.16	0.183179	0.0193548	9.46426	68.2202	1.46224e-16	NA	NA	NA	NA	NA	NA	NA	0.0356073	0.0245995	1.44748	2.08575	0.148679	0.617541	NA
ENSG00000261372.1	RP11-529H20.6	14	92511119	92516990	92261119	92766990	505871	rs376552690	14	92541500	G	GTTTTTTTTTT	0.43	0.189444	0.0162248	11.6762	96.9662	7.05223e-23	0.0476521	0.0311434	1.53009	2.3309	0.126829	0.452183	NA	-0.0348627	0.0241404	-1.44417	2.07836	0.149401	0.617736	NA
ENSG00000223768.1	LINC00205	21	46713200	46717269	46463200	46967269	504069	rs2236449	21	46702506	T	C	0.21	-0.136031	0.0204235	-6.66051	39.0499	4.13106e-10	0.0409127	0.0391278	1.04562	1.08455	0.297682	0.601325	NA	-0.0445572	0.0308468	-1.44447	2.07535	0.149695	0.617736	NA
ENSG00000171049.8	FPR2	19	52255279	52273779	52005279	52523779	518500	rs17694990	19	52267703	G	T	0.42	-0.201594	0.021957	-9.18132	67.4718	2.13723e-16	0.0558127	0.0371404	1.50275	2.17736	0.140054	0.469218	NA	0.0340188	0.0235677	1.44345	2.07527	0.149703	0.617736	NA
ENSG00000048342.11	CC2D2A	4	15471489	15603180	15221489	15853180	631691	rs13147590	4	15621188	G	A	0.38	0.168612	0.0210947	7.99307	53.2817	2.88979e-13	0.0635797	0.0430236	1.47779	2.13921	0.143576	0.475388	NA	-0.0437497	0.0303304	-1.44243	2.0749	0.149739	0.617736	NA
ENSG00000105447.8	GRWD1	19	48949030	48960279	48699030	49210279	511249	rs3848540	19	48951567	C	A	0.14	-0.0967484	0.00931016	-10.3917	81.4911	1.76054e-19	0.0770785	0.018933	4.07112	15.885	6.73092e-05	0.00672358	Dampener	0.0209527	0.0145279	1.44224	2.07343	0.149885	0.617736	NA
ENSG00000260279.1	AC137932.5	16	89363916	89364724	89113916	89614724	500808	rs72821312	16	89302984	A	G	0.07	0.308599	0.0290025	10.6404	80.85	2.4352e-19	NA	NA	NA	NA	NA	NA	NA	0.0658533	0.0455779	1.44485	2.07313	0.149914	0.617736	NA
ENSG00000123268.4	ATF1	12	51157493	51214905	50907493	51464905	557412	rs829114	12	51204295	T	C	0.31	0.117694	0.0108687	10.8287	86.3814	1.48372e-20	0.0499581	0.0209163	2.38848	5.47031	0.0193422	0.219233	NA	-0.0279505	0.0193845	-1.4419	2.07014	0.150208	0.617736	NA
ENSG00000116857.12	TMEM9	1	201103900	201140702	200853900	201390702	536802	rs7542768	1	201125326	C	T	0.41	0.370449	0.0191571	19.3374	190.294	2.7428e-43	0.128775	0.031949	4.03064	15.4194	8.61012e-05	0.00781885	Magnifier	-0.0319569	0.0221257	-1.44433	2.06873	0.150346	0.617736	NA
ENSG00000221995.4	TIAF1	17	27400537	27418537	27150537	27668537	518000	rs57104115	17	27411828	C	A	0.37	-0.145475	0.0175029	-8.31148	53.9989	2.006e-13	-0.0682326	0.0321213	-2.12422	4.48531	0.0341873	0.282423	NA	0.0354457	0.0244039	1.45246	2.06073	0.151137	0.617736	NA
ENSG00000167394.8	ZNF668	16	31072164	31085641	30822164	31335641	513477	rs9929899	16	31062701	A	C	0.38	0.101071	0.00990749	10.2015	83.6698	5.84718e-20	-0.000235894	0.0216423	-0.0108997	0.000118803	0.991303	0.801868	NA	-0.0264583	0.0184135	-1.43689	2.05906	0.151303	0.617736	NA
ENSG00000142082.10	SIRT3	11	215458	236931	-34542	486931	521473	rs551419	11	240844	C	T	0.27	0.106169	0.0114436	9.27759	68.146	1.51825e-16	-0.00424185	0.023119	-0.183479	0.0336294	0.854497	0.778521	NA	0.0241405	0.0166081	1.45354	2.05885	0.151324	0.617736	NA
ENSG00000115306.11	SPTBN1	2	54683422	54896812	54433422	55146812	713390	rs1047499	2	54889390	C	T	0.21	0.156857	0.0177719	8.82611	62.3279	2.9078e-15	-0.0110159	0.0280025	-0.39339	0.154143	0.694607	0.743942	NA	0.025377	0.0176	1.44187	2.05884	0.151326	0.617736	NA
ENSG00000167202.7	TBC1D2B	15	78276378	78370066	78026378	78620066	593688	rs894301	15	78297525	A	G	0.13	-0.0990666	0.0151268	-6.54909	36.4306	1.58197e-09	NA	NA	NA	NA	NA	NA	NA	-0.025685	0.0178049	-1.44258	2.05877	0.151333	0.617736	NA
ENSG00000170891.6	CYTL1	4	5016313	5021199	4766313	5271199	504886	rs4689977	4	5022496	A	G	0.19	0.199972	0.029579	6.76059	39.7194	2.93204e-10	NA	NA	NA	NA	NA	NA	NA	-0.0502664	0.0347974	-1.44455	2.05725	0.151483	0.617736	NA
ENSG00000133142.13	TCEAL4	23	102831159	102842657	102581159	103092657	511498	rs78935614	23	102837825	T	C	0.41	-0.169388	0.0158392	-10.6942	83.0431	8.0283e-20	0.0194315	0.0299085	0.649697	0.421763	0.516059	0.690933	NA	-0.0323063	0.0224906	-1.43644	2.05672	0.151536	0.617736	NA
ENSG00000149231.7	CCDC82	11	96085933	96123087	95835933	96373087	537154	rs11021552	11	96097932	T	C	0.11	0.209487	0.0187595	11.1669	89.0555	3.83882e-21	NA	NA	NA	NA	NA	NA	NA	-0.0415236	0.0288839	-1.4376	2.05517	0.15169	0.617736	NA
ENSG00000267731.1	RP11-147L13.8	17	66186025	66188943	65936025	66438943	502918	rs34963864	17	66231262	T	C	0.19	-0.274448	0.0380655	-7.20989	45.0147	1.95563e-11	0.0130698	0.0686652	0.19034	0.0358439	0.849838	0.777021	NA	0.0540176	0.0372507	1.45011	2.05101	0.152105	0.617736	NA
ENSG00000164483.12	SAMD3	6	130465460	130686570	130215460	130936570	721110	rs7749850	6	130506382	C	A	0.45	-0.159925	0.0191519	-8.35032	56.7418	4.96953e-14	-0.0336345	0.0262576	-1.28094	1.63569	0.200918	0.523564	NA	-0.021052	0.0146785	-1.43421	2.04935	0.152272	0.617736	NA
ENSG00000184674.8	GSTT1	22	24376133	24384680	24126133	24634680	508547	rs1892713	22	24260463	T	C	0.42	0.809285	0.107411	7.53447	48.4531	3.38281e-12	0.0794888	0.0679173	1.17038	1.36576	0.242542	0.558673	NA	0.0356408	0.0248668	1.43327	2.04861	0.152345	0.617736	NA
ENSG00000170955.9	PRKCDBP	11	6340176	6341877	6090176	6591877	501701	rs11040858	11	6336114	T	C	0.29	0.337943	0.0480888	7.02747	43.2515	4.81377e-11	-0.0405636	0.0868732	-0.466929	0.216527	0.641699	0.729928	NA	0.0657319	0.0456861	1.43877	2.0473	0.152476	0.617736	NA
ENSG00000121691.4	CAT	11	34460472	34493609	34210472	34743609	533137	rs35424717	11	34454918	T	G	0.27	0.370759	0.0224595	16.5079	150.347	1.45596e-34	-0.106784	0.0369626	-2.88898	8.09342	0.00444263	0.10483	Dampener	-0.0325895	0.0227391	-1.43319	2.04706	0.152501	0.617736	NA
ENSG00000140386.8	SCAPER	15	76640526	77197785	76390526	77447785	1057259	rs11635273	15	76981325	A	G	0.32	0.196144	0.0119211	16.4536	160.658	8.12734e-37	0.0657454	0.0218291	3.01183	8.92198	0.00281759	0.0819764	Magnifier	-0.027963	0.0195193	-1.43258	2.04636	0.152571	0.617736	NA
ENSG00000213462.4	ERV3-1	7	64451187	64467121	64201187	64717121	515934	rs10949955	7	64437648	A	G	0.32	0.430193	0.034132	12.6038	106.044	7.21059e-25	-0.0563869	0.0544126	-1.03628	1.06657	0.301722	0.60255	NA	0.0390246	0.0272051	1.43446	2.04208	0.153	0.618124	NA
ENSG00000171109.14	MFN1	3	179065480	179112719	178815480	179362719	547239	rs35983049	3	179051472	G	A	0.11	0.169636	0.0182594	9.29035	68.5375	1.24491e-16	0.00740711	0.0271521	0.272801	0.0728207	0.787273	0.764959	NA	-0.0255497	0.0178216	-1.43364	2.03978	0.153232	0.618124	NA
ENSG00000185669.5	SNAI3	16	88744090	88752901	88494090	89002901	508811	rs11648894	16	88766359	T	C	0.24	0.140124	0.0191575	7.31431	45.9046	1.24156e-11	-0.0460764	0.0323633	-1.42373	1.97186	0.16025	0.488035	NA	-0.0268009	0.0187391	-1.43021	2.03976	0.153234	0.618124	NA
ENSG00000151806.9	GUF1	4	44680444	44702943	44430444	44952943	522499	rs12499960	4	44687401	A	G	0.2	-0.119607	0.0129367	-9.24557	66.6974	3.16557e-16	NA	NA	NA	NA	NA	NA	NA	-0.0293435	0.0204331	-1.43608	2.03505	0.153709	0.618124	NA
ENSG00000138617.10	PARP16	15	65526798	65592956	65276798	65842956	566158	rs894494	15	65556442	C	T	0.4	-0.133471	0.0142902	-9.34003	67.4239	2.1898e-16	0.0298073	0.0264769	1.12579	1.25859	0.261919	0.574349	NA	0.0258765	0.0179233	1.44374	2.0347	0.153744	0.618124	NA
ENSG00000152926.10	ZNF117	7	64432154	64467062	64182154	64717062	534908	rs7810372	7	64437957	A	T	0.07	-0.715266	0.0796481	-8.98032	64.1684	1.14225e-15	NA	NA	NA	NA	NA	NA	NA	0.0603496	0.0421654	1.43126	2.03393	0.153822	0.618124	NA
ENSG00000136243.12	NUPL2	7	23221446	23240630	22971446	23490630	519184	rs6461688	7	23116615	A	G	0.44	-0.0933384	0.00809944	-11.5241	94.7769	2.131e-22	0.045978	0.0162224	2.83423	7.86129	0.00505042	0.112946	Dampener	-0.0176266	0.0122707	-1.43648	2.03229	0.153988	0.618124	NA
ENSG00000127463.9	EMC1	1	19542158	19578046	19292158	19828046	535888	rs1009806	1	19500551	C	T	0.33	-0.0792745	0.0090901	-8.72098	61.0936	5.44246e-15	NA	NA	NA	NA	NA	NA	NA	0.0229184	0.0160324	1.4295	2.03153	0.154066	0.618124	NA
ENSG00000269958.1	RP11-73M18.8	14	104162690	104163500	103912690	104413500	500810	rs12884809	14	104095320	A	G	0.3	0.0987711	0.0101874	9.69539	69.7647	6.6817e-17	-0.00521236	0.0181779	-0.286742	0.082153	0.774401	0.764226	NA	0.0232623	0.0161889	1.43692	2.02294	0.154939	0.62033	NA
ENSG00000083845.4	RPS5	19	58897767	58906173	58647767	59156173	508406	rs3764536	19	58896712	T	C	0.34	-0.100374	0.0151299	-6.63412	38.5239	5.40883e-10	0.0123898	0.0285006	0.43472	0.188928	0.66381	0.737277	NA	0.026184	0.0183863	1.42411	2.02262	0.154972	0.62033	NA
ENSG00000172466.11	ZNF24	18	32912176	32925446	32662176	33175446	513270	rs2909359	18	32962276	C	T	0.44	0.0620582	0.00604558	10.2651	78.7104	7.19162e-19	-0.00059352	0.0114045	-0.0520425	0.002701	0.958552	0.795873	NA	-0.0128061	0.00894935	-1.43096	2.01913	0.155328	0.62033	NA
ENSG00000163521.11	GLB1L	2	220101328	220110200	219851328	220360200	508872	rs35328001	2	220108423	T	C	0.2	-0.573572	0.0323855	-17.7108	172.783	1.82584e-39	0.0341162	0.0605864	0.563099	0.316888	0.573484	0.702894	NA	0.0480405	0.0337428	1.42373	2.01907	0.155334	0.62033	NA
ENSG00000114021.7	NIT2	3	100053545	100075710	99803545	100325710	522165	rs1214375	3	100065632	A	G	0.46	-0.0650313	0.0101872	-6.38364	36.1104	1.86454e-09	0.00114014	0.0204434	0.0557708	0.0030594	0.95589	0.795707	NA	-0.0242846	0.0167862	-1.44669	2.01628	0.15562	0.62033	NA
ENSG00000152404.11	CWF19L2	11	107197071	107328572	106947071	107578572	631501	rs10789590	11	107137603	G	A	0.41	0.146061	0.0145524	10.0369	73.3427	1.08983e-17	-0.0115329	0.0280994	-0.410434	0.167952	0.681938	0.741316	NA	-0.027596	0.01941	-1.42174	2.0158	0.155669	0.62033	NA
ENSG00000124406.12	ATP8A1	4	42410390	42659122	42160390	42909122	748732	rs1870613	4	42707787	A	C	0.11	0.141797	0.0216577	6.5472	36.5048	1.52291e-09	NA	NA	NA	NA	NA	NA	NA	-0.0329817	0.0230802	-1.42901	2.01236	0.156023	0.620435	NA
ENSG00000165131.6	C7orf34	7	142636440	142637955	142386440	142887955	501515	rs4252420	7	142625033	C	CT	0.17	-0.422613	0.0383229	-11.0277	90.809	1.58234e-21	NA	NA	NA	NA	NA	NA	NA	0.0631871	0.044477	1.42067	2.01193	0.156066	0.620435	NA
ENSG00000165125.13	TRPV6	7	142568956	142583507	142318956	142833507	514551	rs4252460	7	142617301	G	A	0.12	0.203574	0.0316626	6.42947	36.3996	1.60737e-09	NA	NA	NA	NA	NA	NA	NA	-0.0503766	0.0346851	-1.4524	2.00745	0.156528	0.620435	NA
ENSG00000100296.9	THOC5	22	29901868	29951205	29651868	30201205	549337	rs1049534	22	29908072	T	C	0.19	-0.0889636	0.0131106	-6.78561	40.5791	1.8882e-10	-0.0454534	0.0233552	-1.94617	3.73346	0.0533329	0.327269	NA	0.0232886	0.0164168	1.41858	2.00589	0.156689	0.620435	NA
ENSG00000032742.13	IFT88	13	21140585	21265503	20890585	21515503	624918	rs34085678	13	21155833	T	A	0.41	-0.202058	0.0157355	-12.8409	110.198	8.86597e-26	0.0537558	0.0288196	1.86525	3.46277	0.0627652	0.350261	NA	-0.0297265	0.0209468	-1.41914	2.00541	0.156739	0.620435	NA
ENSG00000138430.11	OLA1	2	174937175	175113426	174687175	175363426	676251	rs12466894	2	174946113	T	G	0.24	0.0644839	0.00994173	6.48619	36.6738	1.39645e-09	0.00815822	0.0225615	0.361599	0.130699	0.717708	0.752026	NA	0.0232576	0.0163998	1.41816	2.00532	0.156748	0.620435	NA
ENSG00000119862.8	LGALSL	2	64681103	64688515	64431103	64938515	507412	rs17739675	2	64494913	A	C	0.13	0.617223	0.0664736	9.28524	67.2846	2.3501e-16	NA	NA	NA	NA	NA	NA	NA	-0.0624249	0.0438597	-1.42329	2.00113	0.157182	0.620645	NA
ENSG00000001629.5	ANKIB1	7	91875548	92030698	91625548	92280698	655150	rs1978348	7	92024891	C	G	0.08	0.0853842	0.0124567	6.85449	39.587	3.13763e-10	NA	NA	NA	NA	NA	NA	NA	-0.0320087	0.0225844	-1.41729	2.00036	0.157262	0.620645	NA
ENSG00000138071.9	ACTR2	2	65454887	65498387	65204887	65748387	543500	rs268871	2	65481008	A	C	0.21	-0.0592	0.00768897	-7.69935	48.7662	2.88373e-12	0.00764779	0.0146881	0.520681	0.266803	0.605485	0.717591	NA	-0.0168399	0.0118077	-1.42617	1.99812	0.157495	0.620645	NA
ENSG00000180901.6	KCTD2	17	73028670	73061984	72778670	73311984	533314	rs4435292	17	73035793	T	C	0.32	-0.118459	0.00845485	-14.0108	124.596	6.23834e-29	0.0299104	0.0153846	1.94418	3.75796	0.0525567	0.326371	NA	0.0144453	0.0102001	1.41619	1.99803	0.157504	0.620645	NA
ENSG00000101442.8	ACTR5	20	37377085	37400834	37127085	37650834	523749	rs2245231	20	37396120	G	A	0.41	-0.107889	0.00794875	-13.573	120.34	5.33078e-28	-0.0161635	0.016623	-0.972363	0.942262	0.331697	0.6191	NA	0.0211543	0.0149129	1.41853	1.99362	0.157963	0.621763	NA
ENSG00000167461.7	RAB8A	19	16222439	16245044	15972439	16495044	522605	rs55854037	19	16225526	G	C	0.34	-0.104167	0.0104017	-10.0145	78.3525	8.61982e-19	-0.0433653	0.0194109	-2.23407	4.91	0.0267016	0.262153	NA	0.0205757	0.014544	1.41472	1.99019	0.158321	0.622479	NA
ENSG00000049449.4	RCN1	11	31833939	32127301	31583939	32377301	793362	rs1605271	11	32149398	C	T	0.46	0.123576	0.0153351	8.05838	52.8254	3.64552e-13	-0.0193709	0.0296942	-0.652346	0.423647	0.515123	0.690933	NA	-0.0284574	0.0201455	-1.41259	1.98741	0.158612	0.622514	NA
ENSG00000084072.12	PPIE	1	40157854	40229586	39907854	40479586	571732	rs12074147	1	40203722	C	T	0.32	0.302549	0.00992562	30.4816	298.53	6.88744e-67	-0.0428885	0.0191591	-2.23854	4.96026	0.0259363	0.261961	NA	-0.0209443	0.0147858	-1.41652	1.98663	0.158694	0.622514	NA
ENSG00000132305.16	IMMT	2	86371055	86422893	86121055	86672893	551838	rs62150072	2	86394290	T	C	0.45	-0.0875002	0.00577398	-15.1542	119.551	7.93256e-28	-0.00821927	0.0115115	-0.714006	0.509188	0.47549	0.681126	NA	0.0146746	0.0104008	1.4109	1.98506	0.158859	0.622514	NA
ENSG00000260910.1	LINC00565	13	114629487	114631817	114379487	114881817	502330	rs7399591	13	114628586	T	C	0.32	-0.304176	0.0423149	-7.18839	45.0559	1.91488e-11	0.00898346	0.0669232	0.134235	0.0179646	0.893377	0.78474	NA	0.0512071	0.0363333	1.40937	1.98105	0.15928	0.623475	NA
ENSG00000180902.12	D2HGDH	2	242673994	242708231	242423994	242958231	534237	rs10933568	2	242710935	G	A	0.43	0.191181	0.0200202	9.54938	71.5139	2.75309e-17	0.0321154	0.0318593	1.00804	1.00452	0.31622	0.605953	NA	-0.0251699	0.0178248	-1.41207	1.9769	0.159717	0.624067	NA
ENSG00000185760.11	KCNQ5	6	73331520	73908574	73081520	74158574	1077054	rs10805964	6	73337042	T	C	0.44	-0.147771	0.0216235	-6.83383	41.5053	1.1755e-10	-0.0752512	0.0373361	-2.01551	4.03737	0.0445033	0.30943	NA	0.0358339	0.0254793	1.40639	1.97268	0.160164	0.624067	NA
ENSG00000262877.3	RP11-1055B8.4	17	79361930	79364056	79111930	79614056	502126	rs1701	17	79375998	A	C	0.31	-0.159418	0.0240428	-6.63059	38.4341	5.66345e-10	-0.0150203	0.0443561	-0.338629	0.114641	0.734921	0.75473	NA	-0.0433036	0.0307745	-1.40713	1.97	0.160448	0.624067	NA
ENSG00000253716.1	RP13-582O9.5	8	144362331	144363860	144112331	144613860	501529	rs7819483	8	144351394	G	A	0.35	0.141119	0.0147267	9.58253	72.0935	2.05239e-17	-0.0400364	0.0278674	-1.43668	2.04915	0.152291	0.48456	NA	-0.0383306	0.0265677	-1.44275	1.96692	0.160775	0.624067	NA
ENSG00000143553.6	SNAPIN	1	153631130	153634306	153381130	153884306	503176	rs7345	1	153634058	G	T	0.33	-0.0706659	0.00947779	-7.45595	46.9295	7.35885e-12	0.0176128	0.0184385	0.955219	0.911128	0.339815	0.623216	NA	-0.0210443	0.0149858	-1.40428	1.96549	0.160928	0.624067	NA
ENSG00000214765.4	SEPT7P2	7	45763379	45808617	45513379	46058617	545238	rs2461127	7	45757806	A	G	0.39	-0.0922094	0.0110246	-8.36396	56.8132	4.79245e-14	0.00119724	0.0204083	0.0586646	0.00343756	0.953246	0.795707	NA	0.0239862	0.0170663	1.40547	1.96249	0.161248	0.624067	NA
ENSG00000095002.8	MSH2	2	47630108	47789450	47380108	48039450	659342	rs6544991	2	47712780	C	A	0.19	0.191761	0.0179304	10.6947	81.1676	2.07365e-19	NA	NA	NA	NA	NA	NA	NA	0.0304411	0.0216514	1.40596	1.96205	0.161294	0.624067	NA
ENSG00000171298.8	GAA	17	78075355	78093678	77825355	78343678	518323	rs12450199	17	78076592	C	A	0.37	-0.278407	0.0252497	-11.0262	89.3712	3.27266e-21	-0.0293259	0.0433045	-0.677204	0.443836	0.505277	0.687325	NA	0.0271913	0.0193583	1.40463	1.96117	0.161389	0.624067	NA
ENSG00000152969.12	JAKMIP1	4	6027926	6202318	5777926	6452318	674392	rs17773514	4	6177056	C	T	0.21	0.322254	0.0411267	7.83562	52.1358	5.17918e-13	NA	NA	NA	NA	NA	NA	NA	0.0485634	0.0346573	1.40124	1.9582	0.161705	0.624067	NA
ENSG00000151503.8	NCAPD3	11	134020014	134095348	133770014	134345348	575334	rs1130172	11	134124072	T	A	0.38	-0.057033	0.00913372	-6.24422	34.4733	4.32136e-09	-0.000898428	0.0186281	-0.0482296	0.00232503	0.961542	0.796374	NA	-0.0192679	0.013675	-1.40899	1.95689	0.161846	0.624067	NA
ENSG00000183576.8	SETD3	14	99864083	99947216	99614083	100197216	583133	rs8015827	14	99889388	T	G	0.46	0.0563522	0.00604544	9.32143	68.1812	1.49142e-16	0.000732404	0.0120985	0.0605369	0.00364434	0.951862	0.795707	NA	0.0137657	0.00982477	1.40113	1.95552	0.161993	0.624067	NA
ENSG00000108528.9	SLC25A11	17	4840425	4843546	4590425	5093546	503121	rs2243102	17	4839149	C	T	0.47	-0.0531226	0.00655201	-8.10783	56.7379	4.97934e-14	0.00711877	0.0117208	0.607359	0.365029	0.545726	0.69634	NA	-0.0128794	0.00912309	-1.41173	1.95535	0.162012	0.624067	NA
ENSG00000103549.17	RNF40	16	30773066	30787628	30523066	31037628	514562	rs12918327	16	30626616	T	C	0.21	0.0508891	0.00748079	6.80263	39.4569	3.35377e-10	-0.0150841	0.0147642	-1.02167	1.02816	0.310592	0.60329	NA	-0.0168033	0.0119789	-1.40274	1.95419	0.162136	0.624067	NA
ENSG00000178665.10	ZNF713	7	55955169	56009918	55705169	56259918	554749	rs1605029	7	55881917	G	A	0.27	0.112666	0.0158949	7.0882	42.2643	7.97359e-11	0.0249518	0.031626	0.788964	0.62055	0.430843	0.663133	NA	-0.0349798	0.0249596	-1.40146	1.95383	0.162174	0.624067	NA
ENSG00000256612.3	CYP2B7P1	19	41430124	41456565	41180124	41706565	526441	rs35781447	19	41438140	A	G	0.16	0.479078	0.0352893	13.5757	123.588	1.03663e-28	NA	NA	NA	NA	NA	NA	NA	-0.0424927	0.0303709	-1.39912	1.9525	0.162318	0.624067	NA
ENSG00000247796.2	CTD-2366F13.1	5	52405672	52410956	52155672	52660956	505284	rs17298431	5	52399103	G	A	0.33	0.129228	0.0163152	7.92073	54.0594	1.94521e-13	-0.00840021	0.0320567	-0.262043	0.0685027	0.793529	0.764959	NA	-0.0382729	0.0273617	-1.39878	1.94896	0.162699	0.624067	NA
ENSG00000272275.1	RP11-791G15.2	2	10908001	10910184	10658001	11160184	502183	rs1198849	2	10908893	G	A	0.39	-0.0735098	0.00985801	-7.45686	48.2139	3.82173e-12	-0.0253786	0.0194377	-1.30564	1.66456	0.196988	0.521586	NA	-0.0254155	0.01797	-1.41433	1.94728	0.16288	0.624067	NA
ENSG00000176438.8	SYNE3	14	95883831	95942173	95633831	96192173	558342	rs4905315	14	95917231	T	C	0.26	0.120353	0.0184763	6.5139	37.0199	1.16927e-09	NA	NA	NA	NA	NA	NA	NA	0.0366899	0.0261701	1.40198	1.94637	0.162979	0.624067	NA
ENSG00000204619.3	PPP1R11	6	30034486	30038110	29784486	30288110	503624	rs2523969	6	29938777	T	A	0.19	0.0557378	0.00893444	6.23853	35.1699	3.02162e-09	-0.000300416	0.0155542	-0.0193141	0.000370369	0.984646	0.800855	NA	0.0171643	0.0122372	1.40263	1.94471	0.163158	0.624067	NA
ENSG00000258172.1	RP11-1105G2.4	12	94665926	94670971	94415926	94920971	505045	rs11107494	12	94668489	C	T	0.22	-0.132467	0.0132516	-9.99635	77.3954	1.39944e-18	NA	NA	NA	NA	NA	NA	NA	0.035894	0.0253688	1.41489	1.94416	0.163217	0.624067	NA
ENSG00000136099.9	PCDH8	13	53418109	53422775	53168109	53672775	504666	rs12853747	13	53385312	A	C	0.19	0.192527	0.0227525	8.4618	58.6704	1.86424e-14	0.067784	0.0375393	1.80568	3.19327	0.0739419	0.372141	NA	0.0321236	0.0229069	1.40236	1.94216	0.163434	0.624067	NA
ENSG00000102001.8	CACNA1F	23	49061523	49089833	48811523	49339833	528310	rs2071316	23	49069366	T	C	0.42	0.113636	0.0174183	6.52397	36.1103	1.86461e-09	-0.0024812	0.0300639	-0.0825307	0.00672868	0.934624	0.792666	NA	0.0339159	0.0241694	1.40326	1.93901	0.163776	0.624067	NA
ENSG00000137513.5	NARS2	11	78147007	78285919	77897007	78535919	638912	rs10793334	11	78278792	T	C	0.31	-0.154664	0.0105924	-14.6014	136.783	1.34488e-31	-0.00164603	0.0204389	-0.0805342	0.00647327	0.935874	0.792666	NA	-0.0248057	0.0176445	-1.40586	1.93751	0.163939	0.624067	NA
ENSG00000081665.9	ZNF506	19	19896648	19932560	19646648	20182560	535912	rs23654	19	19897424	C	T	0.17	0.12239	0.0156819	7.80456	49.3628	2.12743e-12	0.0501053	0.0297494	1.68425	2.82059	0.093062	0.402283	NA	0.0268221	0.0192132	1.39603	1.93487	0.164227	0.624067	NA
ENSG00000189182.5	KRT77	12	53083410	53097247	52833410	53347247	513837	rs673127	12	53101668	A	G	0.24	0.417633	0.0606704	6.88364	41.3512	1.27191e-10	0.0920292	0.0884103	1.04093	1.06119	0.302944	0.60255	NA	-0.0612074	0.0438968	-1.39435	1.93334	0.164393	0.624067	NA
ENSG00000272555.1	RP11-459I19.1	2	219683413	219683867	219433413	219933867	500454	rs62193260	2	219630525	T	C	0.44	0.282869	0.0238531	11.8588	101.653	6.6168e-24	0.00953411	0.0443546	0.214952	0.0455769	0.830947	0.773036	NA	-0.0445705	0.0320139	-1.39222	1.93333	0.164394	0.624067	NA
ENSG00000240053.8	LY6G5B	6	31637944	31641553	31387944	31891553	503609	rs4569	6	31637807	T	C	0.31	-0.15201	0.011264	-13.4952	122.575	1.72767e-28	0.00325385	0.0225457	0.144322	0.0207917	0.885348	0.784648	NA	0.0305197	0.0218183	1.39881	1.92981	0.164779	0.624067	NA
ENSG00000177042.10	TMEM80	11	695428	705028	445428	955028	509600	rs6598004	11	662407	A	G	0.16	0.299468	0.0189815	15.7768	149.143	2.66875e-34	-0.0177352	0.0311972	-0.568487	0.321735	0.570567	0.702372	NA	-0.0236552	0.0169994	-1.39153	1.92764	0.165017	0.624067	NA
ENSG00000198890.6	PRMT6	1	107599267	107601916	107349267	107851916	502649	rs1730865	1	107605611	G	T	0.26	-0.198921	0.0106106	-18.7475	180.461	3.84326e-41	0.0406103	0.0199096	2.03974	4.09868	0.0429166	0.306137	NA	0.0246048	0.0174838	1.40729	1.92538	0.165265	0.624067	NA
ENSG00000176998.3	HCG4	6	29758816	29760850	29508816	30010850	502034	rs1610647	6	29762068	C	T	0.45	-0.148637	0.0120988	-12.2852	106.493	5.74831e-25	-0.0170789	0.0244463	-0.698629	0.487751	0.484932	0.684043	NA	0.0281741	0.0202793	1.38931	1.9251	0.165296	0.624067	NA
ENSG00000272941.1	RP11-134L10.1	7	134853155	134854299	134603155	135104299	501144	rs7781017	7	134752942	T	G	0.48	-0.176332	0.0156287	-11.2825	91.8883	9.17115e-22	-0.0898838	0.0303162	-2.96487	8.25684	0.00405988	0.101386	Magnifier	-0.0332475	0.0239201	-1.38994	1.92461	0.165349	0.624067	NA
ENSG00000145782.8	ATG12	5	115163893	115177555	114913893	115427555	513662	rs26536	5	115176589	G	A	0.47	0.0697458	0.00788964	8.84017	64.3546	1.03926e-15	0.00287086	0.0143092	0.20063	0.0397669	0.841937	0.77677	NA	0.0145396	0.0104529	1.39097	1.92404	0.165412	0.624067	NA
ENSG00000231621.1	AC013264.2	2	198062715	198063997	197812715	198313997	501282	rs10931779	2	198166825	C	T	0.4	0.405486	0.0196985	20.5846	207.972	3.80493e-47	-0.0785959	0.0388885	-2.02106	4.04469	0.0443104	0.30943	NA	-0.0413787	0.0297616	-1.39034	1.92398	0.165418	0.624067	NA
ENSG00000105607.8	GCDH	19	13001840	13025021	12751840	13275021	523181	rs8012	19	13010520	A	G	0.37	-0.138612	0.0100541	-13.7866	124.487	6.59228e-29	0.00473026	0.0191668	0.246795	0.0608694	0.805127	0.76717	NA	-0.0228082	0.0163002	-1.39926	1.92384	0.165434	0.624067	NA
ENSG00000250565.2	ATP6V1E2	2	46717889	46769696	46467889	47019696	551807	rs4142759	2	46783890	G	A	0.26	-0.166142	0.0194603	-8.53748	60.9599	5.82493e-15	0.00589794	0.0327942	0.179847	0.0323142	0.85734	0.778844	NA	-0.029424	0.0212236	-1.38638	1.91701	0.166187	0.626237	NA
ENSG00000067601.6	PMS2P4	7	66752528	66767894	66502528	67017894	515366	rs13230948	7	66821067	T	C	0.4	-0.063221	0.0104392	-6.05615	33.4006	7.50005e-09	-0.027783	0.0215436	-1.28961	1.65943	0.19768	0.521586	NA	0.027152	0.019595	1.38566	1.91521	0.166386	0.626247	NA
ENSG00000039650.5	PNKP	19	50364461	50371166	50114461	50621166	506705	rs3810267	19	50379053	G	A	0.48	0.0858716	0.0108574	7.90906	51.873	5.92093e-13	-0.033309	0.0209613	-1.58907	2.51668	0.112647	0.434827	NA	0.0184945	0.0133168	1.3888	1.91315	0.166614	0.626247	NA
ENSG00000089327.10	FXYD5	19	35645633	35660786	35395633	35910786	515153	rs1672994	19	35655151	T	C	0.23	0.128903	0.0116245	11.0889	90.9012	1.51026e-21	-0.0298826	0.0204645	-1.46022	2.07093	0.15013	0.483242	NA	-0.0213046	0.0153696	-1.38615	1.90963	0.167004	0.626247	NA
ENSG00000233184.2	RP11-421L21.3	1	101491434	101552821	101241434	101802821	561387	rs12727971	1	101589175	G	A	0.22	0.162328	0.0211316	7.68179	50.0385	1.50759e-12	-0.0165219	0.0378461	-0.436554	0.190468	0.662527	0.737277	NA	-0.0410993	0.0296872	-1.38441	1.90932	0.167039	0.626247	NA
ENSG00000091140.8	DLD	7	107531415	107572175	107281415	107822175	540760	rs6964905	7	107499761	G	A	0.49	-0.0476157	0.00763821	-6.23388	33.5869	6.81489e-09	-0.00527409	0.0154815	-0.34067	0.115811	0.733623	0.754193	NA	0.01696	0.0119905	1.41445	1.90899	0.167075	0.626247	NA
ENSG00000122912.10	SLC25A16	10	70237756	70287231	69987756	70537231	549475	rs1535539	10	70231701	G	A	0.21	0.143114	0.013288	10.7701	86.4162	1.45785e-20	0.00188483	0.0255061	0.073897	0.00545967	0.941098	0.793125	NA	0.028048	0.0202056	1.38813	1.90735	0.167258	0.626267	NA
ENSG00000112139.10	MDGA1	6	37600284	37667082	37350284	37917082	566798	rs6938061	6	37674339	A	G	0.43	1.81967	0.0804574	22.6165	229.019	9.75789e-52	0.064749	0.0864245	0.749198	0.560851	0.453917	0.672796	NA	0.0487735	0.0351338	1.38822	1.90448	0.167578	0.6268	NA
ENSG00000261167.1	RP11-517B11.7	3	131173970	131177442	130923970	131427442	503472	rs2171189	3	131202904	T	C	0.33	-0.0863043	0.0133552	-6.46221	39.6157	3.09188e-10	-0.00261986	0.025786	-0.1016	0.0103225	0.919075	0.79128	NA	0.0327461	0.0237305	1.37991	1.8994	0.168146	0.627287	NA
ENSG00000059691.7	PET112	4	152591656	152682175	152341656	152932175	590519	rs1366907	4	152682749	C	T	0.41	-0.0592474	0.00944134	-6.27532	34.0018	5.50621e-09	0.00535707	0.0190705	0.280909	0.078861	0.778847	0.76451	NA	-0.0212887	0.0154238	-1.38025	1.8969	0.168426	0.627287	NA
ENSG00000072364.8	AFF4	5	132211071	132299326	131961071	132549326	588255	rs803221	5	132210436	T	C	0.27	0.0479398	0.00771334	6.21518	34.0243	5.44274e-09	-0.0106643	0.0151734	-0.702833	0.481031	0.487956	0.684043	NA	-0.0145836	0.0105282	-1.3852	1.89373	0.168782	0.627287	NA
ENSG00000145882.6	PCYOX1L	5	148737570	148749216	148487570	148999216	511646	rs352346	5	148725821	A	G	0.47	0.168201	0.0123126	13.6608	120.244	5.59404e-28	-0.0149824	0.0213105	-0.703052	0.490546	0.483684	0.683551	NA	0.0206785	0.0150096	1.37768	1.8932	0.168841	0.627287	NA
ENSG00000111110.7	PPM1H	12	63037762	63328817	62787762	63578817	791055	rs7296020	12	63309327	C	A	0.18	-0.146985	0.0238095	-6.17337	33.3281	7.78516e-09	-0.130246	0.0447794	-2.90862	8.14114	0.00432721	0.103805	Magnifier	-0.0424026	0.0307189	-1.38034	1.89261	0.168908	0.627287	NA
ENSG00000253326.2	RP11-261C10.7	1	243218163	243219696	242968163	243469696	501533	rs2907176	1	243140736	A	G	0.27	0.114563	0.0171266	6.6892	39.1783	3.86823e-10	0.0112559	0.0327356	0.343841	0.117883	0.731342	0.754193	NA	-0.0341474	0.0246655	-1.38442	1.89234	0.168939	0.627287	NA
ENSG00000165609.8	NUDT5	10	12207324	12238143	11957324	12488143	530819	rs11257655	10	12307894	T	C	0.22	0.102303	0.0136772	7.47985	49.2836	2.21509e-12	-0.0188356	0.0259209	-0.726656	0.527551	0.467638	0.679625	NA	-0.0243656	0.0177006	-1.37654	1.88976	0.169229	0.627287	NA
ENSG00000234719.4	RP11-166B2.1	16	12021230	12070500	11771230	12320500	549270	rs3851005	16	12071213	T	C	0.3	0.20502	0.0232005	8.83685	63.6009	1.52363e-15	0.044762	0.0432616	1.03468	1.06695	0.301636	0.60255	NA	-0.0423847	0.0307392	-1.37884	1.88554	0.169706	0.627287	NA
ENSG00000157782.5	CABP1	12	121078355	121105127	120828355	121355127	526772	rs555379	12	121090498	A	C	0.38	0.142517	0.00968511	14.7151	134.926	3.42782e-31	0.0755296	0.0180293	4.18927	16.0037	6.32203e-05	0.00653291	Magnifier	0.0206415	0.0148805	1.38715	1.88501	0.169765	0.627287	NA
ENSG00000117461.10	PIK3R3	1	46505812	46642160	46255812	46892160	636348	rs10789481	1	46383583	G	C	0.4	0.15147	0.0206261	7.34359	47.5897	5.25435e-12	0.0333776	0.0406908	0.820272	0.672236	0.412273	0.652696	NA	-0.039435	0.0286784	-1.37508	1.8844	0.169835	0.627287	NA
ENSG00000152056.12	AP1S3	2	224616403	224702744	224366403	224952744	586341	rs4674824	2	224692003	T	A	0.48	-0.151818	0.0147207	-10.3132	81.4441	1.80289e-19	0.0122852	0.0286474	0.428842	0.18376	0.668162	0.738412	NA	-0.0336136	0.0244417	-1.37526	1.8836	0.169926	0.627287	NA
ENSG00000104695.8	PPP2CB	8	30631973	30671830	30381973	30921830	539857	rs75618834	8	30757881	C	G	0.15	0.289882	0.0175868	16.483	155.583	1.04402e-35	0.0081781	0.0294386	0.277802	0.0757061	0.783203	0.76451	NA	-0.0262343	0.0190071	-1.38023	1.88309	0.169983	0.627287	NA
ENSG00000139190.12	VAMP1	12	6571403	6580153	6321403	6830153	508750	rs76725690	12	6584679	G	C	0.34	0.198571	0.0111186	17.8593	172.31	2.31534e-39	-0.0063062	0.0228092	-0.276476	0.0764145	0.782216	0.76451	NA	-0.0188542	0.013716	-1.37461	1.88152	0.170161	0.627287	NA
ENSG00000132781.13	MUTYH	1	45794835	45806142	45544835	46056142	511307	rs12139364	1	45890155	C	T	0.43	0.0865683	0.0111654	7.75327	51.3705	7.64783e-13	-0.042193	0.0215239	-1.96029	3.76628	0.0522959	0.326371	NA	0.0236844	0.017123	1.3832	1.88125	0.170192	0.627287	NA
ENSG00000066468.16	FGFR2	10	123237848	123357972	122987848	123607972	620124	rs6585735	10	123203921	T	C	0.43	0.394516	0.036458	10.8211	86.9255	1.12688e-20	-0.0222158	0.063009	-0.352581	0.121028	0.727922	0.754193	NA	0.051989	0.0378992	1.37177	1.87678	0.170701	0.628506	NA
ENSG00000204839.4	MROH6	8	144648357	144655141	144398357	144905141	506784	rs3793368	8	144664594	C	T	0.25	0.357071	0.0338744	10.541	80.8656	2.41599e-19	-0.0261814	0.0516464	-0.506935	0.254908	0.61364	0.721539	NA	0.0411864	0.0300426	1.37093	1.8739	0.171029	0.629059	NA
ENSG00000259845.1	HERC2P10	15	31107474	31136356	30857474	31386356	528882	rs58271513	15	31161660	ATTCAACTTACTTAC	A	0.39	0.228256	0.0141615	16.118	156.131	7.92529e-36	-0.0811979	0.0255083	-3.18319	9.67506	0.00186787	0.0682621	Dampener	-0.0268564	0.0196037	-1.36996	1.86683	0.171839	0.630823	NA
ENSG00000239998.1	LILRA2	19	55084387	55099027	54834387	55349027	514640	rs12459217	19	55081592	C	T	0.18	-0.273825	0.0239114	-11.4517	94.9008	2.00166e-22	0.0278118	0.0395465	0.70327	0.49406	0.482122	0.682792	NA	-0.0316187	0.0230802	-1.36995	1.8666	0.171866	0.630823	NA
ENSG00000116106.7	EPHA4	2	222282747	222438922	222032747	222688922	656175	rs2710499	2	222400116	T	C	0.47	-0.267893	0.0276693	-9.68196	74.1177	7.35938e-18	0.0619327	0.0436842	1.41774	2.00136	0.157158	0.485838	NA	0.0312639	0.0228672	1.36719	1.86345	0.172227	0.630952	NA
ENSG00000179862.5	CITED4	1	41326729	41328018	41076729	41578018	501289	rs4660481	1	41354681	T	C	0.18	0.396587	0.0323389	12.2635	105.978	7.45647e-25	-0.111558	0.0594831	-1.87546	3.49924	0.061397	0.347151	NA	0.0509312	0.0372596	1.36693	1.86318	0.172258	0.630952	NA
ENSG00000113845.5	TIMMDC1	3	119217379	119243937	118967379	119493937	526558	rs55968892	3	119239676	G	A	0.06	-0.137519	0.0216931	-6.33928	36.1139	1.86116e-09	NA	NA	NA	NA	NA	NA	NA	0.0297932	0.0217412	1.37036	1.86061	0.172554	0.631383	NA
ENSG00000213713.3	PIGCP1	11	33097112	33098006	32847112	33348006	500894	rs10767985	11	33074078	C	T	0.28	0.273434	0.0182648	14.9706	130.731	2.83554e-30	-0.025396	0.0338978	-0.749194	0.560407	0.454097	0.672796	NA	-0.0382358	0.0279907	-1.36602	1.85621	0.173063	0.632589	NA
ENSG00000223313.1	RNU6-516P	15	40821769	40821872	40571769	41071872	500103	rs28529389	15	40906141	A	G	0.42	-0.0966179	0.00915808	-10.55	86.9897	1.09086e-20	-0.0242283	0.0183782	-1.31832	1.73395	0.187907	0.515935	NA	0.0238096	0.017485	1.36172	1.84975	0.173813	0.633626	NA
ENSG00000181135.11	ZNF707	8	144766622	144796068	144516622	145046068	529446	rs4875037	8	144771114	A	G	0.2	0.0780068	0.0106573	7.31958	45.4146	1.59439e-11	0.000577155	0.0206879	0.0278982	0.000773948	0.977806	0.79886	NA	-0.0238967	0.0174657	-1.3682	1.84913	0.173884	0.633626	NA
ENSG00000140382.10	HMG20A	15	77712754	77777949	77462754	78027949	565195	rs11636412	15	77767291	T	C	0.25	0.0651937	0.00830805	7.84705	51.3121	7.8787e-13	-0.00448244	0.0161818	-0.277004	0.0766281	0.78192	0.76451	NA	-0.0168078	0.0123039	-1.36605	1.849	0.1739	0.633626	NA
ENSG00000197498.8	RPF2	6	111303218	111349466	111053218	111599466	546248	rs11751660	6	111343394	C	T	0.25	0.196642	0.0207265	9.48745	69.5886	7.30561e-17	NA	NA	NA	NA	NA	NA	NA	-0.0359502	0.0263728	-1.36315	1.84689	0.174146	0.633626	NA
ENSG00000166788.5	SAAL1	11	18091482	18127638	17841482	18377638	536156	rs7943884	11	18088946	T	C	0.27	-0.0840968	0.0108492	-7.75146	50.1378	1.43319e-12	0.027006	0.0228083	1.18404	1.39639	0.237329	0.555634	NA	0.0269352	0.019757	1.36333	1.84362	0.174527	0.633626	NA
ENSG00000159388.5	BTG2	1	203274619	203278730	203024619	203528730	504111	rs2486941	1	203255078	T	G	0.46	-0.11284	0.0159967	-7.05397	43.2414	4.83861e-11	0.0285056	0.0302948	0.940941	0.874226	0.349788	0.625892	NA	0.0354774	0.0260488	1.36196	1.8427	0.174634	0.633626	NA
ENSG00000174606.8	ANGEL2	1	213165524	213189168	212915524	213439168	523644	rs10864032	1	213161171	T	C	0.46	0.0803019	0.00829654	9.67896	72.1132	2.03198e-17	0.00514008	0.0152521	0.337008	0.113166	0.736568	0.75473	NA	0.0149268	0.0109834	1.35904	1.84232	0.174679	0.633626	NA
ENSG00000250312.2	ZNF718	4	124386	157779	-125614	407779	533393	rs6830247	4	150683	A	G	0.18	0.391918	0.0328605	11.9267	100.174	1.3956e-23	0.0211462	0.0515518	0.410193	0.168127	0.681782	0.741316	NA	0.0424646	0.0312532	1.35873	1.84146	0.17478	0.633626	NA
ENSG00000185651.10	UBE2L3	22	21903736	21978323	21653736	22228323	574587	rs878825	22	21982249	C	T	0.33	0.114211	0.00598045	19.0973	183.416	8.70301e-42	0.00677443	0.010523	0.643771	0.41419	0.51985	0.691261	NA	0.0117732	0.0085988	1.36916	1.83823	0.175159	0.634346	NA
ENSG00000163406.6	SLC15A2	3	121612936	121662949	121362936	121912949	550013	rs4676748	3	121494332	A	G	0.36	0.192342	0.0178249	10.7906	88.6934	4.61007e-21	-0.0172005	0.034191	-0.503071	0.251384	0.616102	0.721791	NA	0.0327149	0.0241024	1.35733	1.83625	0.175391	0.634539	NA
ENSG00000250081.1	CTD-2116N20.1	5	64782271	64782875	64532271	65032875	500604	rs6897886	5	64829258	A	C	0.44	0.455258	0.0177817	25.6026	261.837	6.82365e-59	0.0186565	0.0335982	0.555283	0.298811	0.584629	0.709078	NA	-0.0299432	0.0220881	-1.35563	1.83144	0.175958	0.635639	NA
ENSG00000142961.10	MOB3C	1	47073387	47082563	46823387	47332563	509176	rs12029680	1	47080741	T	C	0.31	0.0935766	0.0135077	6.92763	42.1871	8.29461e-11	0.0139848	0.0246888	0.566443	0.320574	0.571263	0.702372	NA	-0.0232868	0.0171905	-1.35463	1.83012	0.176113	0.635639	NA
ENSG00000145817.12	YIPF5	5	143537723	143550278	143287723	143800278	512555	rs6868379	5	143538666	T	C	0.21	-0.145516	0.0107828	-13.4952	117.663	2.0554e-27	NA	NA	NA	NA	NA	NA	NA	0.0217953	0.0159407	1.36728	1.82909	0.176235	0.635639	NA
ENSG00000161277.9	THAP8	19	36525887	36545664	36275887	36795664	519777	rs2301736	19	36582270	G	A	0.48	0.0642196	0.0102915	6.24008	34.2392	4.87364e-09	0.0331393	0.0191138	1.73379	2.99406	0.0835704	0.389535	NA	0.0247166	0.0183204	1.34913	1.81554	0.177845	0.640792	NA
ENSG00000204169.6	AGAP7	10	51464162	51486327	51214162	51736327	522165	rs2611512	10	51515534	A	G	0.49	-0.537609	0.0398887	-13.4777	120.02	6.26149e-28	-0.0555121	0.0687763	-0.807139	0.64933	0.420352	0.656019	NA	0.0528708	0.0392573	1.34678	1.80839	0.178702	0.642213	NA
ENSG00000160218.8	TRAPPC10	21	45432200	45526433	45182200	45776433	594233	rs8129971	21	45450953	C	A	0.33	-0.0586804	0.00696602	-8.42382	58.2114	2.35409e-14	-0.00211008	0.0112015	-0.188375	0.0352898	0.85099	0.777496	NA	0.0100961	0.00749707	1.34668	1.80837	0.178704	0.642213	NA
ENSG00000110880.6	CORO1C	12	109038885	109125372	108788885	109375372	586487	rs4964750	12	109156737	C	T	0.36	-0.120634	0.0128046	-9.42111	69.5204	7.56273e-17	0.0382453	0.0239483	1.59699	2.54076	0.110941	0.433348	NA	-0.0179766	0.0133328	-1.3483	1.8077	0.178784	0.642213	NA
ENSG00000196743.4	GM2A	5	150591711	150650001	150341711	150900001	558290	rs1004736	5	150612849	G	T	0.18	0.678769	0.0371246	18.2836	180.138	4.52123e-41	-0.0179711	0.0521435	-0.344648	0.117183	0.73211	0.754193	NA	-0.0336866	0.0250573	-1.34438	1.80229	0.179436	0.64353	NA
ENSG00000106804.6	C5	9	123714616	123812554	123464616	124062554	597938	rs9657673	9	123860375	T	C	0.47	0.132797	0.0185886	7.14401	44.277	2.85048e-11	0.00542435	0.0334564	0.162132	0.0262848	0.871207	0.781606	NA	0.0351991	0.0261898	1.344	1.80112	0.179577	0.64353	NA
ENSG00000181097.5	RP11-429J17.2	8	144778324	144780583	144528324	145030583	502259	rs3204171	8	144777366	T	C	0.3	-0.180421	0.0181818	-9.9232	74.4511	6.21575e-18	0.0638482	0.034054	1.87491	3.49557	0.0615333	0.347267	NA	-0.0351224	0.0259608	-1.3529	1.7993	0.179797	0.64353	NA
ENSG00000126214.16	KLC1	14	104028233	104167888	103778233	104417888	639655	rs729438	14	104092789	A	G	0.27	0.110365	0.0104748	10.5363	77.8169	1.1305e-18	-0.00272276	0.018801	-0.144821	0.0209341	0.884959	0.784648	NA	0.0212297	0.0156516	1.35639	1.79862	0.179879	0.64353	NA
ENSG00000163864.10	NMNAT3	3	139279022	139396859	139029022	139646859	617837	rs16849307	3	139393833	C	T	0.39	-0.198949	0.0157898	-12.5998	110.048	9.56481e-26	0.0277979	0.031836	0.873161	0.761287	0.382926	0.641893	NA	0.0335636	0.0247825	1.35433	1.79374	0.180471	0.644116	NA
ENSG00000164597.9	COG5	7	106842000	107204959	106592000	107454959	862959	rs34325395	7	107113808	C	G	0.2	0.291054	0.0118921	24.4747	246.385	1.59437e-55	-0.0185646	0.0225134	-0.824601	0.679008	0.409929	0.651975	NA	0.0206392	0.0153957	1.34058	1.79289	0.180575	0.644116	NA
ENSG00000026297.11	RNASET2	6	167342992	167370679	167092992	167620679	527687	rs394522	6	167398071	C	A	0.46	-0.372802	0.0147497	-25.2751	255.968	1.29859e-57	0.0222415	0.024183	0.919719	0.842117	0.358792	0.630451	NA	0.019921	0.0148683	1.33983	1.78912	0.181034	0.644116	NA
ENSG00000197932.3	F8A1	23	154114635	154116335	153864635	154366335	501700	rs6649625	23	154248283	A	G	0.35	0.254795	0.0364087	6.99818	42.6471	6.55614e-11	-0.0348396	0.0402594	-0.865377	0.747826	0.387165	0.6435	NA	0.0287115	0.0214542	1.33827	1.78653	0.18135	0.644116	NA
ENSG00000151348.9	EXT2	11	44117099	44266979	43867099	44516979	649880	rs2074040	11	44093323	C	G	0.17	0.133954	0.0168495	7.95002	52.8576	3.58636e-13	0.0303735	0.0286238	1.06113	1.12114	0.289673	0.594163	NA	-0.0208578	0.0155854	-1.33829	1.78601	0.181412	0.644116	NA
ENSG00000145936.4	KCNMB1	5	169801675	169816681	169551675	170066681	515006	rs314157	5	169806001	C	T	0.36	0.126919	0.0168422	7.53579	48.7257	2.94389e-12	0.0532726	0.0361066	1.47542	2.16988	0.140737	0.469656	NA	0.0332314	0.0247989	1.34004	1.78576	0.181444	0.644116	NA
ENSG00000112578.5	BYSL	6	41888926	41900784	41638926	42150784	511858	rs9349203	6	41893323	G	A	0.45	-0.108176	0.0162378	-6.66195	38.9149	4.42681e-10	-0.0409624	0.0293914	-1.39369	1.93699	0.163996	0.49096	NA	-0.0307507	0.0229795	-1.33818	1.78561	0.181462	0.644116	NA
ENSG00000180509.7	KCNE1	21	35818988	35884573	35568988	36134573	565585	rs2834502	21	35883489	T	C	0.25	-0.224885	0.0311685	-7.21512	44.6898	2.30861e-11	-0.0180866	0.0562865	-0.32133	0.103235	0.747982	0.757576	NA	-0.0554501	0.0413783	-1.34007	1.78529	0.181501	0.644116	NA
ENSG00000067221.9	STOML1	15	74275547	74286963	74025547	74536963	511416	rs11636934	15	74275170	G	A	0.24	-0.172768	0.0195863	-8.82087	62.4792	2.69275e-15	NA	NA	NA	NA	NA	NA	NA	0.0417115	0.0310295	1.34425	1.78356	0.181713	0.644169	NA
ENSG00000134201.6	GSTM5	1	110254864	110318050	110004864	110568050	563186	rs1537235	1	110279027	T	C	0.33	-0.122604	0.0195054	-6.28568	35.1767	3.01106e-09	-0.0107632	0.0367251	-0.293076	0.0858633	0.769504	0.763	NA	-0.0322157	0.0240469	-1.3397	1.78141	0.181976	0.644169	NA
ENSG00000164535.10	DAGLB	7	6448757	6523821	6198757	6773821	575064	rs12538142	7	6475799	C	T	0.17	0.131541	0.0139475	9.43121	70.0837	5.68398e-17	-0.048639	0.0246505	-1.97315	3.80634	0.0510588	0.325552	NA	-0.0239863	0.0177072	-1.35461	1.78071	0.182062	0.644169	NA
ENSG00000245937.3	CTC-228N24.3	5	127276118	127418864	127026118	127668864	642746	rs790155	5	127498380	C	T	0.23	-0.148668	0.0121434	-12.2426	100.919	9.58138e-24	0.0344227	0.0228647	1.5055	2.25953	0.132794	0.458943	NA	-0.0262874	0.0196975	-1.33456	1.77687	0.182534	0.64457	NA
ENSG00000243811.3	APOBEC3D	22	39410368	39429281	39160368	39679281	518913	rs1969643	22	39413668	T	C	0.43	-0.0675653	0.0104158	-6.48678	36.7279	1.35825e-09	-0.0332651	0.0188738	-1.7625	3.04801	0.0808362	0.387591	NA	0.0199516	0.0149498	1.33457	1.77682	0.182541	0.64457	NA
ENSG00000272908.1	RP11-121A8.1	7	38365671	38369244	38115671	38619244	503573	rs2534575	7	38371474	C	T	0.35	-0.291137	0.0316575	-9.19645	66.5083	3.48424e-16	-0.0195656	0.0486397	-0.402257	0.157919	0.69108	0.742528	NA	-0.0345805	0.0258346	-1.33853	1.77258	0.183063	0.645659	NA
ENSG00000269918.1	AF131215.9	8	10962201	10964214	10712201	11214214	502013	rs7832722	8	10965442	A	G	0.33	-0.138126	0.0170734	-8.09012	54.5307	1.53039e-13	-0.058929	0.0329358	-1.78921	3.18659	0.0742447	0.372141	NA	0.0307623	0.0230057	1.33716	1.77136	0.183214	0.645659	NA
ENSG00000270120.1	RP11-327F22.6	16	50746755	50747500	50496755	50997500	500745	rs1981760	16	50723074	C	T	0.31	0.387608	0.0229843	16.8641	158.312	2.64514e-36	-0.0408836	0.0446657	-0.915324	0.829744	0.362347	0.631695	NA	-0.0436084	0.0324329	-1.34457	1.76847	0.183571	0.646	NA
ENSG00000149657.15	LSM14B	20	60697517	60710434	60447517	60960434	512917	rs7076	20	60713311	G	A	0.32	-0.055872	0.00914069	-6.11245	33.2422	8.13665e-09	-0.0108651	0.0157937	-0.687944	0.451956	0.501408	0.685899	NA	-0.0162393	0.0120758	-1.34477	1.76762	0.183677	0.646	NA
ENSG00000066427.17	ATXN3	14	92524896	92572965	92274896	92822965	548069	rs8014854	14	92550658	A	G	0.37	-0.0667732	0.00998804	-6.68532	38.3674	5.86022e-10	-0.0199437	0.021077	-0.946227	0.885297	0.346755	0.625462	NA	0.0212287	0.0159148	1.3339	1.7623	0.184338	0.646101	NA
ENSG00000269468.1	AC004824.2	1	17655507	17676070	17405507	17926070	520563	rs2240335	1	17674537	A	C	0.44	0.104766	0.0160409	6.53117	37.7545	8.02322e-10	0.0150608	0.0330015	0.456367	0.207221	0.648954	0.731566	NA	-0.0364338	0.0273608	-1.3316	1.76078	0.184528	0.646101	NA
ENSG00000267067.1	CTB-75G16.3	17	34990527	34991156	34740527	35241156	500629	rs1061121	17	34965349	T	C	0.41	-0.105496	0.0103727	-10.1706	78.4038	8.39886e-19	-0.0226212	0.0205011	-1.10341	1.21527	0.270291	0.582725	NA	0.0249098	0.0187576	1.32798	1.75762	0.184922	0.646101	NA
ENSG00000248280.1	RP11-33B1.2	4	120361716	120371312	120111716	120621312	509596	rs6820115	4	120398182	C	T	0.37	0.118794	0.0136643	8.69379	63.594	1.52895e-15	-0.0229975	0.0272484	-0.843993	0.711651	0.398896	0.646663	NA	-0.034296	0.0258398	-1.32726	1.75753	0.184933	0.646101	NA
ENSG00000177854.7	TMEM187	23	153237778	153248646	152987778	153498646	510868	rs2269368	23	153189819	T	C	0.39	-0.135256	0.0189997	-7.11884	42.514	7.01782e-11	0.0695198	0.0307984	2.25725	4.80043	0.0284526	0.268974	NA	0.0272586	0.0205583	1.32592	1.75279	0.185526	0.646101	NA
ENSG00000071894.10	CPSF1	8	145618444	145634753	145368444	145884753	516309	rs2280836	8	145621556	A	G	0.49	0.334839	0.0108977	30.7257	299.555	4.11777e-67	0.00296827	0.0205149	0.144688	0.0209328	0.884962	0.784648	NA	-0.019838	0.0149763	-1.32463	1.75058	0.185804	0.646101	NA
ENSG00000158373.7	HIST1H2BD	6	26158349	26171577	25908349	26421577	513228	rs9379828	6	26167951	G	C	0.32	-0.351074	0.0419093	-8.37701	58.9475	1.61933e-14	-0.00390666	0.0767414	-0.0509068	0.0025895	0.959415	0.795975	NA	0.0495495	0.0374156	1.3243	1.74953	0.185936	0.646101	NA
ENSG00000186470.9	BTN3A2	6	26365387	26378546	26115387	26628546	513159	rs72836482	6	26359241	T	A	0.1	-1.1969	0.0420638	-28.4544	281.535	3.47578e-63	NA	NA	NA	NA	NA	NA	NA	0.0264706	0.0198696	1.33221	1.74809	0.186117	0.646101	NA
ENSG00000111897.6	SERINC1	6	122764499	122792967	122514499	123042967	528468	rs9401549	6	122811850	C	T	0.16	-0.113067	0.0112978	-10.0079	75.4461	3.75512e-18	NA	NA	NA	NA	NA	NA	NA	0.0182434	0.0136308	1.33839	1.74739	0.186205	0.646101	NA
ENSG00000267265.1	CTC-550B14.7	19	55517561	55559454	55267561	55809454	541893	rs34764319	19	55506604	C	G	0.14	0.259474	0.0294448	8.81222	63.9625	1.26812e-15	NA	NA	NA	NA	NA	NA	NA	-0.0573863	0.0433226	-1.32463	1.74609	0.18637	0.646101	NA
ENSG00000272668.1	RP11-190A12.8	1	159836744	159837475	159586744	160087475	500731	rs4074846	1	159831406	A	G	0.36	0.322653	0.0277267	11.6369	95.9032	1.20641e-22	-0.0321608	0.0474734	-0.677449	0.454745	0.50009	0.685875	NA	-0.0385906	0.0291698	-1.32296	1.74588	0.186395	0.646101	NA
ENSG00000157551.13	KCNJ15	21	39529128	39679279	39279128	39929279	650151	rs2836223	21	39601147	A	G	0.41	0.212055	0.0317116	6.68698	39.6599	3.02273e-10	0.017183	0.0590161	0.291157	0.0837992	0.772213	0.763734	NA	-0.0470361	0.0355286	-1.32389	1.74315	0.18674	0.646101	NA
ENSG00000255310.2	AF131215.2	8	10965298	10967236	10715298	11217236	501938	rs11250119	8	11037034	A	G	0.42	-0.131161	0.0162084	-8.09214	53.0181	3.30497e-13	-0.0473387	0.0310177	-1.52618	2.314	0.128214	0.45531	NA	-0.0318605	0.024084	-1.32289	1.74283	0.18678	0.646101	NA
ENSG00000181873.8	IBA57	1	228353516	228369958	228103516	228619958	516442	rs4653917	1	228371754	T	C	0.27	0.155069	0.0178115	8.70615	58.9477	1.6192e-14	0.0296837	0.0344498	0.86165	0.74075	0.389421	0.644855	NA	0.0302755	0.0229059	1.32174	1.74245	0.186829	0.646101	NA
ENSG00000148384.11	INPP5E	9	139323071	139334274	139073071	139584274	511203	rs10870144	9	139306467	T	C	0.16	-0.0779912	0.0118451	-6.58427	38.8208	4.64548e-10	0.00033634	0.0246855	0.013625	0.000185059	0.989146	0.801868	NA	-0.0252511	0.0191051	-1.32169	1.74219	0.186862	0.646101	NA
ENSG00000093134.9	VNN3	6	133043926	133055904	132793926	133305904	511978	rs12526754	6	133060195	A	T	0.46	-0.313275	0.0338275	-9.26096	66.7218	3.12651e-16	-0.0243707	0.0590506	-0.412709	0.17026	0.679881	0.741316	NA	0.0413168	0.0312349	1.32278	1.7404	0.187088	0.646101	NA
ENSG00000269050.1	CTC-360G5.6	19	39360799	39364403	39110799	39614403	503604	rs15570	19	39308190	T	C	0.1	0.163095	0.0170515	9.56485	71.929	2.23078e-17	NA	NA	NA	NA	NA	NA	NA	-0.0399823	0.0301693	-1.32527	1.73698	0.187522	0.646101	NA
ENSG00000224796.1	RPL32P1	6	33047228	33047637	32797228	33297637	500409	rs1126504	6	33048457	C	G	0.32	-0.11941	0.0101169	-11.8031	100.407	1.24119e-23	0.00877594	0.0189845	0.46227	0.212936	0.644476	0.730328	NA	0.0225143	0.0170688	1.31903	1.7354	0.187723	0.646101	NA
ENSG00000247271.2	ZBED5-AS1	11	10879806	10928349	10629806	11178349	548543	rs7109947	11	10887294	C	T	0.15	-0.1526	0.014001	-10.8993	87.0986	1.03244e-20	0.0612676	0.0283413	2.16178	4.60491	0.0318806	0.280208	NA	-0.0316023	0.0239244	-1.32092	1.7352	0.187748	0.646101	NA
ENSG00000198130.10	HIBCH	2	191054461	191208919	190804461	191458919	654458	rs291458	2	191181481	A	C	0.49	-0.0875675	0.0131741	-6.64693	39.3415	3.55799e-10	-0.057543	0.0233568	-2.46365	6.01555	0.0141803	0.201396	NA	-0.0248256	0.018788	-1.32135	1.73499	0.187774	0.646101	NA
ENSG00000118785.9	SPP1	4	88896819	88904562	88646819	89154562	507743	rs4416441	4	88776233	A	G	0.37	0.541388	0.0684914	7.90447	51.6407	6.66468e-13	-0.161811	0.0985335	-1.6422	2.68636	0.101211	0.413782	NA	-0.0749851	0.0568692	-1.31855	1.7328	0.188053	0.646101	NA
ENSG00000104884.10	ERCC2	19	45853095	45874176	45603095	46124176	521081	rs238408	19	45868649	C	G	0.39	0.0706887	0.0111454	6.34242	36.1363	1.83989e-09	0.0274167	0.0217288	1.26177	1.58551	0.207969	0.52771	NA	0.0208609	0.0157407	1.32528	1.73101	0.188282	0.646101	NA
ENSG00000180817.7	PPA1	10	71962586	71993667	71712586	72243667	531081	rs10823500	10	72005190	G	A	0.27	0.163287	0.0183094	8.91821	62.5059	2.65647e-15	-0.0442912	0.0331017	-1.33804	1.76329	0.184215	0.514375	NA	-0.0249121	0.018779	-1.32659	1.72769	0.188706	0.646101	NA
ENSG00000213930.7	GALT	9	34638130	34651032	34388130	34901032	512902	rs2070074	9	34649442	G	A	0.09	-0.127097	0.0187444	-6.78055	39.5658	3.17184e-10	NA	NA	NA	NA	NA	NA	NA	-0.0362942	0.0275613	-1.31685	1.72569	0.188962	0.646101	NA
ENSG00000107611.10	CUBN	10	16865963	17171830	16615963	17421830	805867	rs10490958	10	17233450	T	C	0.27	0.329031	0.0295567	11.1322	91.2874	1.24252e-21	-0.10178	0.0475784	-2.1392	4.53414	0.0332251	0.281262	NA	0.0350591	0.0266044	1.31779	1.72564	0.188968	0.646101	NA
ENSG00000166377.15	ATP9B	18	76829285	77138283	76579285	77388283	808998	rs4471755	18	76916427	C	G	0.39	-0.117468	0.0138903	-8.45683	58.617	1.91555e-14	0.00418759	0.022374	0.187163	0.0350253	0.851543	0.777764	NA	0.0183998	0.0139939	1.31484	1.72345	0.18925	0.646101	NA
ENSG00000100116.12	GCAT	22	38203912	38213183	37953912	38463183	509271	rs1894644	22	38202552	T	C	0.15	0.624594	0.0623736	10.0138	78.3781	8.50906e-19	NA	NA	NA	NA	NA	NA	NA	0.0746748	0.0568044	1.31459	1.72294	0.189315	0.646101	NA
ENSG00000161905.8	ALOX15	17	4534197	4545589	4284197	4795589	511392	rs9436	17	4574751	A	T	0.16	-1.00228	0.0964852	-10.3879	81.0868	2.16014e-19	NA	NA	NA	NA	NA	NA	NA	-0.123188	0.0938586	-1.31249	1.71735	0.190035	0.646101	NA
ENSG00000113734.13	BNIP1	5	172571445	172591390	172321445	172841390	519945	rs8543	5	172591337	G	T	0.08	-0.133358	0.0208634	-6.39196	34.5599	4.13326e-09	NA	NA	NA	NA	NA	NA	NA	-0.043335	0.0330294	-1.31201	1.7172	0.190054	0.646101	NA
ENSG00000160691.14	SHC1	1	154934774	154946871	154684774	155196871	512097	rs12076073	1	154944156	G	A	0.1	0.104891	0.0129362	8.10831	53.9475	2.05915e-13	NA	NA	NA	NA	NA	NA	NA	-0.0192604	0.0146795	-1.31207	1.71712	0.190064	0.646101	NA
ENSG00000249207.1	RP11-360F5.1	4	39114297	39128438	38864297	39378438	514141	rs4440229	4	39117908	A	G	0.43	0.0568296	0.00905593	6.2754	37.4632	9.31561e-10	0.0120488	0.0181456	0.664009	0.440649	0.506809	0.687849	NA	-0.0226149	0.01724	-1.31177	1.71685	0.190099	0.646101	NA
ENSG00000065457.6	ADAT1	16	75630879	75657198	75380879	75907198	526319	rs7189895	16	75665019	G	A	0.44	0.178431	0.0121134	14.73	132.953	9.25727e-31	-0.00677635	0.02228	-0.304145	0.0924437	0.761093	0.761353	NA	0.0218864	0.016525	1.32444	1.71683	0.190101	0.646101	NA
ENSG00000064419.9	TNPO3	7	128594948	128695198	128344948	128945198	600250	rs17340646	7	128722514	G	T	0.25	-0.0958961	0.0107399	-8.92896	66.4308	3.62391e-16	0.0193278	0.0207858	0.929856	0.855677	0.354951	0.626479	NA	-0.0160126	0.0122021	-1.31228	1.71641	0.190155	0.646101	NA
ENSG00000143870.8	PDIA6	2	10923517	10978103	10673517	11228103	554586	rs4799	2	10933249	T	C	0.46	-0.101236	0.0102718	-9.85574	73.6163	9.48803e-18	0.0175291	0.0200114	0.875956	0.733896	0.391623	0.644974	NA	0.0197847	0.0150587	1.31383	1.71382	0.190491	0.646101	NA
ENSG00000127483.13	HP1BP3	1	21069154	21113816	20819154	21363816	544662	rs6691200	1	21306306	C	T	0.41	-0.0532884	0.00794846	-6.70424	39.1558	3.91295e-10	-0.0311855	0.0162423	-1.92002	3.65291	0.0559712	0.336668	NA	0.0148743	0.0113485	1.31069	1.71351	0.190531	0.646101	NA
ENSG00000196440.7	ARMCX4	23	100673275	100788446	100423275	101038446	615171	rs3027623	23	100631138	G	A	0.19	-0.169306	0.0220708	-7.67105	49.2309	2.27542e-12	NA	NA	NA	NA	NA	NA	NA	-0.0388322	0.0295753	-1.31299	1.71162	0.190775	0.646101	NA
ENSG00000059122.12	FLYWCH1	16	2961938	3001209	2711938	3251209	539271	rs734138	16	2999218	C	T	0.46	-0.353858	0.0260174	-13.6008	122.658	1.65706e-28	0.0522852	0.029576	1.76782	3.05561	0.0804589	0.38702	NA	0.0174733	0.0133028	1.3135	1.71026	0.190952	0.646101	NA
ENSG00000108604.11	SMARCD2	17	61909444	61920425	61659444	62170425	510981	rs7221143	17	61859348	T	C	0.24	0.0774952	0.00587033	13.2011	112.347	2.99883e-26	0.01498	0.0109392	1.36939	1.87018	0.171455	0.499323	NA	0.0114915	0.00877497	1.30958	1.70983	0.191007	0.646101	NA
ENSG00000205937.7	RNPS1	16	2303117	2318413	2053117	2568413	515296	rs155243	16	2305539	G	A	0.44	-0.11955	0.00678164	-17.6285	166.713	3.86417e-38	-0.000987452	0.0125884	-0.0784412	0.0061529	0.937478	0.793125	NA	0.0118511	0.00906167	1.30782	1.70653	0.191437	0.646101	NA
ENSG00000267702.1	RP11-53B2.2	18	13486461	13490675	13236461	13740675	504214	rs1648618	18	13487485	G	A	0.38	0.264333	0.0204946	12.8977	111.402	4.82989e-26	0.0497433	0.0431292	1.15335	1.32688	0.249361	0.563125	NA	-0.0382764	0.0292713	-1.30764	1.70606	0.191497	0.646101	NA
ENSG00000126215.9	XRCC3	14	104163946	104181841	103913946	104431841	517895	rs12884809	14	104095320	A	G	0.3	0.112108	0.01014	11.056	85.9104	1.88278e-20	-0.0307236	0.017308	-1.77511	3.13601	0.0765808	0.37915	NA	0.0177763	0.0134968	1.31707	1.70516	0.191614	0.646101	NA
ENSG00000204084.8	INPP5B	1	38326369	38412729	38076369	38662729	586360	rs9701812	1	38346396	T	C	0.36	-0.177031	0.00975942	-18.1395	168.861	1.31213e-38	0.0339508	0.0170211	1.99463	3.95722	0.0466707	0.311872	NA	0.0170648	0.0130133	1.31134	1.7034	0.191844	0.646101	NA
ENSG00000181827.10	RFX7	15	56379478	56535483	56129478	56785483	656005	rs2414466	15	56523595	T	C	0.46	-0.0800488	0.0104578	-7.65444	46.5434	8.96097e-12	0.0410058	0.018265	2.24504	4.85237	0.0276081	0.265173	NA	0.0194272	0.0148695	1.30651	1.7028	0.191922	0.646101	NA
ENSG00000196652.7	ZKSCAN5	7	99102274	99132323	98852274	99382323	530049	rs6947941	7	99156446	T	G	0.11	-0.162638	0.012621	-12.8863	115.163	7.25014e-27	NA	NA	NA	NA	NA	NA	NA	-0.0258293	0.0197055	-1.31076	1.70248	0.191964	0.646101	NA
ENSG00000114739.9	ACVR2B	3	38495342	38534633	38245342	38784633	539291	rs6599203	3	38487802	G	A	0.32	0.301307	0.0201174	14.9774	135.981	2.01451e-31	-0.00802264	0.0367633	-0.218224	0.047191	0.828025	0.773036	NA	-0.0355097	0.0271692	-1.30698	1.69991	0.1923	0.646101	NA
ENSG00000050748.13	MAPK9	5	179660143	179719099	179410143	179969099	558956	rs34154535	5	179736454	C	CTT	0.2	0.074259	0.0101397	7.3236	46.3986	9.6484e-12	-0.028747	0.0192229	-1.49545	2.22394	0.135886	0.464327	NA	-0.0209278	0.0159758	-1.30997	1.69832	0.192508	0.646101	NA
ENSG00000256377.1	RP11-1060J15.4	12	27849321	27863703	27599321	28113703	514382	rs929952	12	27852430	T	C	0.22	0.219902	0.0225031	9.77208	74.2863	6.75709e-18	0.0489736	0.0319727	1.53173	2.32464	0.127339	0.453209	NA	-0.0242178	0.018527	-1.30717	1.69816	0.192529	0.646101	NA
ENSG00000168071.17	CCDC88B	11	64107695	64125006	63857695	64375006	517311	rs574087	11	64102948	G	A	0.32	-0.101348	0.0152173	-6.66005	38.3219	5.99845e-10	0.00488943	0.0275708	0.177341	0.0314466	0.859248	0.779245	NA	0.0298062	0.0228101	1.30671	1.69754	0.192609	0.646101	NA
ENSG00000225940.1	AC022431.2	5	55807394	55902059	55557394	56152059	594665	rs1292144	5	55970973	G	A	0.43	0.187157	0.0294044	6.36495	36.6324	1.42644e-09	-0.0452113	0.0528993	-0.854668	0.729132	0.393165	0.645948	NA	-0.0410306	0.0314525	-1.30452	1.69714	0.192662	0.646101	NA
ENSG00000139687.9	RB1	13	48877887	49056122	48627887	49306122	678235	rs2251813	13	48824685	C	T	0.37	-0.0565232	0.00870105	-6.49613	36.9171	1.23259e-09	-0.00775786	0.0163503	-0.474479	0.215534	0.642464	0.729928	NA	0.0158048	0.0120848	1.30782	1.69569	0.192852	0.646126	NA
ENSG00000185324.17	CDK10	16	89747145	89762772	89497145	90012772	515627	rs2277905	16	89752501	G	A	0.19	0.142233	0.0211588	6.72218	39.5205	3.2464e-10	0.0309732	0.0348685	0.888285	0.786988	0.375013	0.638962	NA	0.0229226	0.0176009	1.30235	1.69119	0.193444	0.646871	NA
ENSG00000186235.6	AC016757.3	2	239133193	239140318	238883193	239390318	507125	rs3739064	2	239176386	G	A	0.23	0.465095	0.0529345	8.78623	63.4171	1.6726e-15	-0.0283728	0.0802236	-0.353672	0.124114	0.724614	0.753481	NA	0.0411207	0.031375	1.31062	1.69064	0.193516	0.646871	NA
ENSG00000125630.11	POLR1B	2	113299492	113334635	113049492	113584635	535143	rs13395779	2	113329522	C	T	0.09	0.221138	0.0149819	14.7603	143.234	5.22361e-33	NA	NA	NA	NA	NA	NA	NA	0.0295545	0.0223693	1.32121	1.68866	0.193777	0.646871	NA
ENSG00000050767.11	COL23A1	5	177664619	178017556	177414619	178267556	852937	rs13159176	5	177899270	C	T	0.38	0.158216	0.0233343	6.78042	39.7353	2.90818e-10	0.0617576	0.0410507	1.50442	2.25423	0.13325	0.459076	NA	-0.0348702	0.0267651	-1.30283	1.68844	0.193807	0.646871	NA
ENSG00000189221.5	MAOA	23	43515467	43606068	43265467	43856068	590601	rs2072744	23	43599436	T	C	0.35	-0.260498	0.0353324	-7.37278	46.7604	8.02184e-12	0.0086036	0.0683263	0.125919	0.0158093	0.899942	0.786654	NA	-0.0563482	0.0433578	-1.29961	1.68508	0.19425	0.64744	NA
ENSG00000178636.4	RP11-455G16.1	4	120113928	120133799	119863928	120383799	519871	rs11737086	4	120127117	C	T	0.27	0.0664989	0.00960981	6.91991	42.0179	9.04397e-11	-0.0323135	0.0189171	-1.70817	2.90657	0.0882193	0.394631	NA	0.0242292	0.0186533	1.29892	1.68346	0.194465	0.64744	NA
ENSG00000212978.5	AC016747.3	2	61368732	61372104	61118732	61622104	503372	rs1177276	2	61371701	A	G	0.4	-0.139406	0.015988	-8.7194	62.4627	2.71536e-15	-0.00151563	0.0285739	-0.0530423	0.00281311	0.957701	0.795873	NA	-0.0324042	0.0246144	-1.31648	1.67945	0.194997	0.64744	NA
ENSG00000204301.5	NOTCH4	6	32162620	32191844	31912620	32441844	529224	rs9267820	6	32165583	A	G	0.28	-0.167375	0.0257784	-6.49284	37.0921	1.12679e-09	-0.0810017	0.0489908	-1.6534	2.72064	0.099058	0.412707	NA	0.0418032	0.0322033	1.2981	1.6784	0.195137	0.64744	NA
ENSG00000134545.9	KLRC1	12	10594863	10607284	10344863	10857284	512421	rs11053802	12	10597207	C	T	0.41	0.467356	0.0621564	7.51904	47.7601	4.81693e-12	-0.00547185	0.096643	-0.0566192	0.00320033	0.954887	0.795707	NA	-0.0582342	0.0448639	-1.29802	1.67775	0.195224	0.64744	NA
ENSG00000140263.9	SORD	15	45315302	45369383	45065302	45619383	554081	rs10851420	15	45385916	T	C	0.17	-0.206351	0.0308085	-6.69788	40.3451	2.1284e-10	0.0126011	0.0455475	0.276658	0.0765312	0.782055	0.76451	NA	0.0372527	0.028725	1.29688	1.67461	0.195642	0.64744	NA
ENSG00000213398.3	LCAT	16	67973653	67978034	67723653	68228034	504381	rs73598006	16	68074454	G	C	0.22	0.154062	0.0155801	9.88833	75.6264	3.42748e-18	0.0226056	0.0295017	0.766247	0.57625	0.447786	0.670703	NA	0.0300764	0.0231671	1.29824	1.67434	0.195679	0.64744	NA
ENSG00000239665.4	RP11-295P9.3	10	13652047	13710299	13402047	13960299	558252	rs2399987	10	13681108	G	A	0.46	-0.0685404	0.00979513	-6.9974	42.3917	7.47065e-11	0.0221108	0.0196168	1.12714	1.2683	0.260086	0.574054	NA	0.0192802	0.0147302	1.30889	1.67428	0.195686	0.64744	NA
ENSG00000259081.1	RP11-488C13.6	14	77240627	77247861	76990627	77497861	507234	rs10483877	14	77182302	C	T	0.31	0.100915	0.00984917	10.2461	82.2774	1.18267e-19	0.0470703	0.0196944	2.39003	5.6693	0.0172643	0.21112	NA	-0.0246002	0.0188358	-1.30603	1.67402	0.195721	0.64744	NA
ENSG00000126870.11	WDR60	7	158649269	158749438	158399269	158999438	600169	rs2657381	7	158651087	A	G	0.19	-0.181449	0.0212286	-8.54738	57.4901	3.39682e-14	0.0387957	0.0426239	0.910186	0.826533	0.363277	0.631767	NA	0.0335432	0.0259009	1.29506	1.67171	0.196029	0.64744	NA
ENSG00000141994.11	DUS3L	19	5784843	5791249	5534843	6041249	506406	rs2290776	19	5791167	C	T	0.26	-0.177326	0.0118039	-15.0226	134.002	5.45836e-31	0.0397786	0.0221505	1.79584	3.1949	0.0738685	0.372141	NA	0.0211586	0.0163478	1.29428	1.67099	0.196126	0.64744	NA
ENSG00000253649.1	PRSS51	8	10340388	10405095	10090388	10655095	564707	rs3750314	8	10285810	C	T	0.13	-0.136732	0.0221453	-6.17431	34.5479	4.15897e-09	NA	NA	NA	NA	NA	NA	NA	0.0390285	0.0301561	1.29422	1.67062	0.196175	0.64744	NA
ENSG00000225973.3	RP11-139H15.1	15	55609382	55611359	55359382	55861359	501977	rs28459661	15	55621889	C	T	0.42	-0.138487	0.0148826	-9.30528	68.8604	1.05688e-16	-0.0541212	0.0274174	-1.97397	3.87633	0.0489716	0.316281	NA	-0.0284598	0.0220224	-1.29231	1.6664	0.196741	0.648702	NA
ENSG00000211972.2	IGHV3-66	14	107131033	107131560	106881033	107381560	500527	rs2105990	14	107138172	C	G	0.46	0.456654	0.0360237	12.6765	113.045	2.10977e-26	0.0874849	0.0578162	1.51316	2.27354	0.131599	0.457948	NA	0.0473585	0.0366674	1.29157	1.66398	0.197066	0.648786	NA
ENSG00000160961.7	ZNF333	19	14800613	14844558	14550613	15094558	543945	rs8108593	19	14801836	T	C	0.41	-0.150865	0.012044	-12.5261	105.382	1.00727e-24	0.00294386	0.0221267	0.133046	0.017623	0.89439	0.78474	NA	0.0187696	0.0145359	1.29126	1.66049	0.197537	0.648786	NA
ENSG00000259959.1	RP11-121C2.2	4	47842139	47846356	47592139	48096356	504217	rs1371729	4	47950387	G	A	0.34	0.28299	0.0197897	14.2998	129.546	5.14992e-30	-0.0379362	0.038995	-0.972847	0.926542	0.335763	0.621898	NA	-0.0382367	0.0294293	-1.29927	1.65947	0.197675	0.648786	NA
ENSG00000139278.5	GLIPR1	12	75874460	75897633	75624460	76147633	523173	rs35124104	12	75863994	C	A	0.28	0.114227	0.0151603	7.53461	47.6485	5.09905e-12	-0.00979459	0.0276692	-0.353989	0.124959	0.723717	0.753429	NA	-0.0197549	0.0153033	-1.29089	1.6586	0.197793	0.648786	NA
ENSG00000143851.11	PTPN7	1	202116141	202130716	201866141	202380716	514575	rs12737056	1	202132777	T	G	0.2	-0.129815	0.015322	-8.47246	58.0015	2.61912e-14	0.0182209	0.0280831	0.648821	0.420721	0.516577	0.690933	NA	-0.0217669	0.0167818	-1.29705	1.65774	0.197909	0.648786	NA
ENSG00000155749.8	ALS2CR12	2	202152994	202222121	201902994	202472121	569127	rs13004870	2	202155682	A	G	0.32	-0.0940182	0.0138986	-6.76457	39.1207	3.98402e-10	0.0428813	0.0276251	1.55226	2.3968	0.121584	0.447625	NA	0.0344732	0.0255926	1.347	1.65747	0.197945	0.648786	NA
ENSG00000022556.11	NLRP2	19	55464498	55512510	55214498	55762510	548012	rs269912	19	55481398	A	G	0.16	0.781092	0.0945299	8.26291	56.1767	6.62403e-14	0.0848386	0.0912289	0.929953	0.862801	0.352956	0.626479	NA	0.0404878	0.0313485	1.29154	1.65587	0.198162	0.648786	NA
ENSG00000167720.8	SRR	17	2206677	2228554	1956677	2478554	521877	rs12450028	17	2207425	T	C	0.33	-0.255199	0.0135709	-18.8049	181.356	2.45149e-41	-0.00493647	0.0265253	-0.186104	0.0345844	0.852469	0.778136	NA	-0.03185	0.0246991	-1.28952	1.65101	0.198821	0.648786	NA
ENSG00000156253.2	RWDD2B	21	30376705	30391699	30126705	30641699	514994	rs2832153	21	30409057	C	A	0.4	0.156421	0.0172643	9.06041	65.9862	4.5408e-16	-0.0119199	0.0337078	-0.353625	0.124616	0.724081	0.753429	NA	-0.028717	0.0223171	-1.28677	1.65076	0.198855	0.648786	NA
ENSG00000010270.9	STARD3NL	7	38217824	38270272	37967824	38520272	552448	rs10464362	7	38218683	G	A	0.21	-0.120426	0.0148151	-8.12864	54.3633	1.66643e-13	0.00989593	0.0298029	0.332046	0.109304	0.740938	0.755295	NA	0.0274879	0.0212724	1.29219	1.64982	0.198984	0.648786	NA
ENSG00000176927.10	EFCAB5	17	28256218	28435470	28006218	28685470	679252	rs12051631	17	28236017	G	C	0.45	-0.100902	0.011209	-9.0019	66.997	2.71924e-16	0.00594039	0.0230266	0.25798	0.0665477	0.796431	0.764959	NA	-0.0272635	0.0212386	-1.28368	1.64426	0.199742	0.648786	NA
ENSG00000258701.1	LINC00638	14	105287538	105290055	105037538	105540055	502517	rs2582516	14	105314093	G	T	0.24	-0.266522	0.0232818	-11.4477	98.1721	3.83562e-23	0.00427592	0.0428427	0.0998052	0.00994531	0.920562	0.79159	NA	0.0376035	0.0292909	1.28379	1.64383	0.199801	0.648786	NA
ENSG00000100490.5	CDKL1	14	50796310	50883179	50546310	51133179	586869	rs2355885	14	50732947	T	C	0.48	0.0945108	0.0147348	6.41413	36.3888	1.61633e-09	-0.0421796	0.0268395	-1.57155	2.38015	0.122886	0.44894	NA	0.0267249	0.0207653	1.287	1.64155	0.200113	0.648786	NA
ENSG00000101639.14	CEP192	18	12991361	13125051	12741361	13375051	633690	rs569453	18	13076940	A	G	0.36	0.309142	0.0109892	28.1315	278.039	2.00846e-62	-0.0177084	0.0209151	-0.846681	0.715321	0.397683	0.646663	NA	-0.0193966	0.0150155	-1.29177	1.64092	0.200199	0.648786	NA
ENSG00000238829.1	RNU7-45P	2	202006627	202006689	201756627	202256689	500062	rs16836710	2	201999845	T	C	0.23	-0.0776106	0.0126098	-6.15478	35.7356	2.25998e-09	NA	NA	NA	NA	NA	NA	NA	0.0281701	0.0219719	1.2821	1.64021	0.200296	0.648786	NA
ENSG00000272195.1	RP11-156E8.1	1	245132652	245134390	244882652	245384390	501738	rs6700087	1	245130641	T	G	0.46	-0.0848251	0.0094104	-9.01397	68.6755	1.16074e-16	0.00249204	0.0176159	0.141465	0.0200119	0.887504	0.78474	NA	-0.0207733	0.0162109	-1.28145	1.63856	0.200523	0.648786	NA
ENSG00000270346.1	RP1-90J20.12	6	3020388	3022984	2770388	3272984	502596	rs6918464	6	3032804	T	C	0.48	0.888005	0.0633663	14.0138	128.167	1.03179e-29	-0.00691374	0.0682085	-0.101362	0.0102597	0.91932	0.79128	NA	-0.0363978	0.0283987	-1.28167	1.63852	0.200528	0.648786	NA
ENSG00000196922.6	ZNF252P	8	146198975	146228281	145948975	146478281	529306	rs2272715	8	146225280	C	T	0.22	0.154439	0.012854	12.0149	100.264	1.33375e-23	-0.0465245	0.0229303	-2.02896	4.09391	0.0430379	0.306137	NA	0.0243714	0.0190158	1.28164	1.63826	0.200564	0.648786	NA
ENSG00000144566.6	RAB5A	3	19988571	20026667	19738571	20276667	538096	rs62241289	3	20004172	A	C	0.18	0.0719513	0.010731	6.70498	39.3209	3.59574e-10	0.0121472	0.0199707	0.608252	0.368153	0.544013	0.696221	NA	0.0215847	0.0168402	1.28174	1.63791	0.200612	0.648786	NA
ENSG00000261589.1	CTC-462L7.1	17	53246184	53250993	52996184	53500993	504809	rs8064882	17	53046209	T	C	0.25	0.182361	0.0159025	11.4674	91.2926	1.23921e-21	0.0137783	0.0314179	0.438548	0.191894	0.661345	0.737277	NA	-0.0357843	0.0278749	-1.28375	1.63404	0.201145	0.648786	NA
ENSG00000105048.12	TNNT1	19	55644162	55660722	55394162	55910722	516560	rs891187	19	55671374	T	C	0.24	0.905525	0.0730265	12.3999	106.234	6.55263e-25	0.333747	0.107079	3.11682	9.43094	0.00213355	0.0743452	Magnifier	-0.0567609	0.044368	-1.27932	1.6331	0.201275	0.648786	NA
ENSG00000122386.6	ZNF205	16	3162561	3170518	2912561	3420518	507957	rs224177	16	3165051	T	C	0.45	0.33408	0.0203395	16.4252	161.775	4.63328e-37	-0.00530054	0.0388972	-0.136271	0.0185359	0.891705	0.78474	NA	0.0365817	0.028504	1.28339	1.63296	0.201294	0.648786	NA
ENSG00000211812.1	TRAV26-2	14	22670477	22671262	22420477	22921262	500785	rs7153754	14	22655248	G	A	0.21	-0.304422	0.0411025	-7.40641	46.7406	8.10311e-12	0.013835	0.053174	0.260184	0.0672949	0.795317	0.764959	NA	-0.0441882	0.0345235	-1.27994	1.63174	0.201462	0.648786	NA
ENSG00000149084.7	HSD17B12	11	43577986	43878167	43327986	44128167	800181	rs7935296	11	43851474	A	C	0.43	-0.31816	0.013256	-24.0012	226.626	3.24521e-51	0.0143612	0.024943	0.575761	0.331287	0.564902	0.702372	NA	0.0231545	0.0179456	1.29026	1.63007	0.201694	0.648786	NA
ENSG00000183617.4	MRPL54	19	3762662	3768573	3512662	4018573	505911	rs13960	19	3762698	C	T	0.44	-0.289531	0.0131392	-22.0357	215.47	8.80224e-49	-0.0553088	0.0257975	-2.14396	4.48832	0.0341272	0.282423	NA	-0.027285	0.0213523	-1.27785	1.62913	0.201823	0.648786	NA
ENSG00000198121.9	LPAR1	9	113635543	113800981	113385543	114050981	665438	rs1411424	9	113892963	G	A	0.45	0.378413	0.0440103	8.59827	60.4429	7.57438e-15	0.0793342	0.0574807	1.38019	1.89861	0.168234	0.494752	NA	-0.0397045	0.0307637	-1.29063	1.628	0.20198	0.648786	NA
ENSG00000122359.13	ANXA11	10	81910645	81965328	81660645	82215328	554683	rs12411989	10	81937850	A	G	0.19	0.0935079	0.0152745	6.12181	33.5897	6.80537e-09	NA	NA	NA	NA	NA	NA	NA	0.0132383	0.0103412	1.28016	1.62799	0.201982	0.648786	NA
ENSG00000183625.10	CCR3	3	46205096	46308197	45955096	46558197	603101	rs1979671	3	46274215	C	T	0.25	-0.517248	0.0617112	-8.38175	58.0025	2.61785e-14	-0.0586451	0.0973041	-0.602699	0.35895	0.54909	0.697235	NA	0.0693897	0.0543248	1.27731	1.62695	0.202126	0.648786	NA
ENSG00000231680.1	AP003774.6	11	64161814	64163303	63911814	64413303	501489	rs7130280	11	64156585	A	G	0.42	-0.27329	0.0223716	-12.2159	102.951	3.43567e-24	0.102265	0.0396841	2.57696	6.48898	0.0108545	0.1712	Dampener	-0.034768	0.0271746	-1.27943	1.62423	0.202502	0.648786	NA
ENSG00000108883.8	EFTUD2	17	42927311	42977030	42677311	43227030	549719	rs2289676	17	42957139	C	T	0.39	-0.0492262	0.00763832	-6.44464	36.3746	1.6281e-09	-0.0101173	0.0154929	-0.653028	0.422633	0.515626	0.690933	NA	0.0140758	0.0110054	1.27898	1.62334	0.202627	0.648786	NA
ENSG00000241015.2	TPM3P9	19	53935237	53947923	53685237	54197923	512686	rs2617751	19	53941947	A	G	0.28	0.412922	0.0316803	13.034	115.579	5.87581e-27	NA	NA	NA	NA	NA	NA	NA	-0.0278014	0.0218104	-1.27469	1.62129	0.202911	0.648786	NA
ENSG00000166037.6	CEP57	11	95523129	95565857	95273129	95815857	542728	rs566204	11	95580926	A	G	0.31	0.0744033	0.00900708	8.26054	56.9454	4.48075e-14	-0.00126387	0.0157588	-0.0802009	0.00642732	0.936102	0.792666	NA	0.0152177	0.0119407	1.27444	1.62022	0.203061	0.648786	NA
ENSG00000163803.8	PLB1	2	28680012	28866654	28430012	29116654	686642	rs76946937	2	28716294	G	C	0.15	-0.540558	0.0783827	-6.8964	41.958	9.32573e-11	NA	NA	NA	NA	NA	NA	NA	-0.0532203	0.0415231	-1.2817	1.62012	0.203074	0.648786	NA
ENSG00000243708.4	PLA2G4B	15	42120283	42140345	41870283	42390345	520062	rs4923914	15	42119603	T	C	0.34	0.346721	0.0171224	20.2496	200.299	1.7971e-45	0.0480704	0.0320361	1.50051	2.20998	0.137121	0.466617	NA	-0.0333768	0.0260109	-1.28318	1.61985	0.203112	0.648786	NA
ENSG00000185811.12	IKZF1	7	50343720	50472799	50093720	50722799	629079	rs33999320	7	50470378	TC	T	0.22	0.0634846	0.0095431	6.65241	39.5476	3.20162e-10	NA	NA	NA	NA	NA	NA	NA	-0.015059	0.0118139	-1.27468	1.61878	0.203262	0.648786	NA
ENSG00000268516.1	CTD-3138B18.5	19	58768639	58790174	58518639	59040174	521535	rs260503	19	58790095	T	C	0.32	0.133547	0.0137221	9.73225	71.2038	3.22169e-17	0.0156782	0.030302	0.517399	0.267606	0.604942	0.717591	NA	0.0334398	0.0262164	1.27553	1.61797	0.203375	0.648786	NA
ENSG00000171517.5	LPAR3	1	85277285	85358896	85027285	85608896	581611	rs12023575	1	85366164	T	C	0.19	0.507241	0.0443026	11.4494	94.9204	1.98194e-22	NA	NA	NA	NA	NA	NA	NA	0.0541224	0.0424499	1.27497	1.61474	0.203826	0.649062	NA
ENSG00000262873.1	CTD-2561B21.11	17	78991769	78993811	78741769	79243811	502042	rs7225916	17	78992409	G	T	0.34	0.0780225	0.0111164	7.01867	42.1926	8.27133e-11	-0.0403686	0.023677	-1.70497	2.89008	0.0891266	0.394631	NA	0.025898	0.0203579	1.27214	1.61473	0.203828	0.649062	NA
ENSG00000141068.9	KSR1	17	25783670	25953461	25533670	26203461	669791	rs2948540	17	25860711	T	A	0.37	-0.197493	0.0165097	-11.9622	94.8995	2.00299e-22	0.0276438	0.0293035	0.943361	0.884984	0.34684	0.625462	NA	0.0247055	0.0194067	1.27304	1.61261	0.204126	0.649425	NA
ENSG00000138592.9	USP8	15	50716577	50793280	50466577	51043280	576703	rs4380013	15	50759428	A	G	0.27	-0.0393307	0.00585018	-6.72299	40.3866	2.08366e-10	-0.00337396	0.0116458	-0.289714	0.0835784	0.772505	0.763771	NA	0.0134528	0.0106012	1.26899	1.60677	0.204946	0.651448	NA
ENSG00000143799.8	PARP1	1	226548392	226595780	226298392	226845780	547388	rs747659	1	226550741	T	C	0.19	0.0863432	0.0110886	7.78663	50.3552	1.28287e-12	NA	NA	NA	NA	NA	NA	NA	-0.0182575	0.014397	-1.26814	1.60237	0.205567	0.652438	NA
ENSG00000114812.8	VIPR1	3	42530791	42579059	42280791	42829059	548268	rs437876	3	42568440	C	T	0.49	-0.134666	0.0217138	-6.20187	34.3481	4.60844e-09	0.0338812	0.0326218	1.03861	1.06697	0.301631	0.60255	NA	-0.0222026	0.0174616	-1.27151	1.60195	0.205627	0.652438	NA
ENSG00000260708.1	CTA-29F11.1	22	47157791	47158460	46907791	47408460	500669	rs5769136	22	47156703	C	T	0.4	-0.232999	0.0160703	-14.4987	127.883	1.19056e-29	0.0637003	0.0323695	1.96791	3.85103	0.0497153	0.320394	NA	-0.0340728	0.0268672	-1.26819	1.59845	0.206123	0.65294	NA
ENSG00000080573.6	COL5A3	19	10070237	10121147	9820237	10371147	550910	rs62104337	19	10114740	A	T	0.19	0.805943	0.110032	7.3246	46.3074	1.01082e-11	-0.160863	0.139948	-1.14945	1.31875	0.250816	0.563862	NA	-0.0697602	0.0549541	-1.26943	1.59767	0.206234	0.65294	NA
ENSG00000246448.2	RP13-578N3.3	4	144621410	144786225	144371410	145036225	664815	rs57413073	4	144679005	T	C	0.39	0.079959	0.0125285	6.38215	35.5651	2.46662e-09	-0.00527504	0.0233306	-0.226099	0.0495005	0.823935	0.771112	NA	-0.0256659	0.0202767	-1.26578	1.59605	0.206465	0.65294	NA
ENSG00000260517.1	RP11-426C22.5	16	29127448	29229181	28877448	29479181	601733	rs194045	16	29246102	T	C	0.18	-0.124489	0.0183639	-6.77897	40.1999	2.29263e-10	-0.0308961	0.0350489	-0.881514	0.775961	0.378379	0.638962	NA	0.0370913	0.0292198	1.26939	1.59559	0.20653	0.65294	NA
ENSG00000099337.3	KCNK6	19	38810484	38819660	38560484	39069660	509176	rs7256575	19	38840805	T	C	0.18	0.16733	0.0210509	7.94882	52.0317	5.46116e-13	NA	NA	NA	NA	NA	NA	NA	0.0394855	0.0311592	1.26722	1.59433	0.206708	0.65294	NA
ENSG00000147324.6	MFHAS1	8	8640864	8751155	8390864	9001155	610291	rs408459	8	8706332	A	C	0.47	-0.157029	0.0228252	-6.87964	41.0189	1.50763e-10	0.00599361	0.0337847	0.177406	0.0314676	0.859201	0.779245	NA	0.0218234	0.0172761	1.26321	1.59234	0.206992	0.653252	NA
ENSG00000079691.15	LRRC16A	6	25279306	25620758	25029306	25870758	841452	rs9366619	6	25399005	C	A	0.21	0.435402	0.0337511	12.9004	112.927	2.23884e-26	-0.00653766	0.0588838	-0.111027	0.0123198	0.911621	0.788433	NA	-0.0410832	0.0325146	-1.26353	1.58979	0.207356	0.653818	NA
ENSG00000075234.12	TTC38	22	46663858	46689905	46413858	46939905	526047	rs8140182	22	46691400	C	T	0.07	0.413779	0.0467056	8.85931	61.8541	3.69866e-15	NA	NA	NA	NA	NA	NA	NA	0.0374366	0.0296947	1.26072	1.58606	0.20789	0.654825	NA
ENSG00000138439.10	FAM117B	2	203499901	203634480	203249901	203884480	634579	rs137894904	2	203555704	C	CT	0.23	-0.263322	0.0135493	-19.4344	192.116	1.09768e-43	-0.0217511	0.0252103	-0.862784	0.734425	0.391453	0.644974	NA	0.0239006	0.0189586	1.26067	1.58305	0.208323	0.654825	NA
ENSG00000167333.8	TRIM68	11	4619902	4629489	4369902	4879489	509587	rs1122778	11	4601269	C	T	0.16	-0.101545	0.01486	-6.83344	41.9337	9.44222e-11	NA	NA	NA	NA	NA	NA	NA	-0.0283889	0.0225216	-1.26052	1.58297	0.208333	0.654825	NA
ENSG00000196421.3	LINC00176	20	62665697	62671315	62415697	62921315	505618	rs817352	20	62611631	T	C	0.18	0.92079	0.0517893	17.7796	170.139	6.89883e-39	NA	NA	NA	NA	NA	NA	NA	0.0619013	0.0489983	1.26333	1.58239	0.208417	0.654825	NA
ENSG00000170191.4	NANP	20	25593571	25604811	25343571	25854811	511240	rs6132845	20	25547767	G	A	0.44	-0.086429	0.0138954	-6.21998	33.5653	6.89122e-09	0.0216135	0.0269168	0.802972	0.644153	0.422211	0.65648	NA	-0.0306112	0.0242985	-1.2598	1.5807	0.208659	0.655005	NA
ENSG00000131351.10	HAUS8	19	17160539	17186435	16910539	17436435	525896	rs11086051	19	17168590	G	A	0.42	-0.121164	0.0109699	-11.0452	87.4318	8.7236e-21	0.00830243	0.0218272	0.38037	0.144648	0.703704	0.747265	NA	0.0232551	0.0185185	1.25577	1.57318	0.209746	0.657165	NA
ENSG00000104388.10	RAB2A	8	61429416	61536186	61179416	61786186	606770	rs11774500	8	61425265	T	C	0.26	0.101314	0.00766785	13.2128	115.241	6.96796e-27	-0.00461749	0.0144244	-0.320117	0.10184	0.749633	0.757576	NA	0.0136417	0.0106898	1.27614	1.57308	0.20976	0.657165	NA
ENSG00000152256.9	PDK1	2	173420101	173489823	173170101	173739823	569722	rs1574257	2	173373190	G	A	0.26	-0.13093	0.0156557	-8.36309	57.1922	3.95244e-14	-0.0187054	0.0270285	-0.692063	0.478336	0.489177	0.684043	NA	-0.0244316	0.0193765	-1.26089	1.57208	0.209905	0.657165	NA
ENSG00000237977.1	EIF4HP2	22	31298206	31298768	31048206	31548768	500562	rs1003480	22	31346752	A	G	0.47	0.113253	0.0156179	7.25149	45.3962	1.6095e-11	0.0307769	0.0293054	1.05021	1.0959	0.295167	0.599279	NA	0.0305973	0.0243866	1.25467	1.57043	0.210145	0.65732	NA
ENSG00000187987.5	ZSCAN23	6	28399707	28411279	28149707	28661279	511572	rs2859365	6	28391465	A	G	0.49	-0.0541492	0.00842345	-6.42839	37.1759	1.07938e-09	0.018804	0.017397	1.08087	1.1641	0.280617	0.589753	NA	0.0178153	0.0141696	1.25729	1.56918	0.210327	0.65732	NA
ENSG00000244063.1	AC024704.2	2	114586967	114588696	114336967	114838696	501729	rs11675908	2	114588784	T	C	0.49	-0.0812326	0.0107101	-7.58466	49.8854	1.62994e-12	-0.00893158	0.0207433	-0.430576	0.185086	0.667038	0.737886	NA	0.0220019	0.0174469	1.26107	1.56382	0.211107	0.659124	NA
ENSG00000107185.8	RGP1	9	35749203	35758572	35499203	36008572	509369	rs3750434	9	35739876	A	G	0.41	-0.0850913	0.00754899	-11.2719	89.5748	2.95255e-21	-0.00772019	0.0149084	-0.517843	0.267963	0.604701	0.717591	NA	-0.0153658	0.0122754	-1.25176	1.55923	0.211777	0.659124	NA
ENSG00000142655.8	PEX14	1	10532345	10690815	10282345	10940815	658470	rs10779737	1	10580275	C	G	0.46	-0.063966	0.00870289	-7.34997	46.2186	1.05768e-11	-0.0369102	0.0172815	-2.13583	4.41071	0.035714	0.284547	NA	0.0184566	0.0146898	1.25643	1.55846	0.211891	0.659124	NA
ENSG00000254635.1	WAC-AS1	10	28811581	28821672	28561581	29071672	510091	rs2772433	10	28895946	A	G	0.4	-0.167559	0.0154716	-10.8301	84.0491	4.82648e-20	0.0367301	0.029635	1.23942	1.51516	0.218354	0.538986	NA	0.0249842	0.0200164	1.24819	1.55444	0.212482	0.659124	NA
ENSG00000116761.7	CTH	1	70876901	70905534	70626901	71155534	528633	rs648743	1	70875779	C	T	0.42	-0.158299	0.0139429	-11.3534	99.1178	2.3792e-23	-0.0284806	0.0271677	-1.04832	1.09738	0.294842	0.599279	NA	-0.0320585	0.025703	-1.24727	1.55249	0.212768	0.659124	NA
ENSG00000244361.1	RPL30P7	5	10488932	10489254	10238932	10739254	500322	rs17759853	5	10489579	A	G	0.24	-0.138689	0.0209014	-6.63542	39.0233	4.18776e-10	-0.018656	0.0369274	-0.505207	0.252761	0.615137	0.721791	NA	0.0395764	0.0315895	1.25284	1.55229	0.212798	0.659124	NA
ENSG00000271335.1	RP11-324I22.4	10	35603480	35625329	35353480	35875329	521849	rs2504352	10	35671151	T	C	0.39	0.263713	0.0162429	16.2356	151.388	8.61985e-35	-0.00853743	0.0303307	-0.281478	0.0784325	0.779433	0.76451	NA	0.035639	0.028345	1.25733	1.55195	0.212848	0.659124	NA
ENSG00000073737.12	DHRS9	2	169921299	169952677	169671299	170202677	531378	rs3815574	2	169963330	A	C	0.48	-0.40865	0.0483025	-8.46022	58.9575	1.61112e-14	0.0723601	0.0768717	0.94131	0.876953	0.349038	0.625892	NA	0.0538463	0.0430441	1.25096	1.5518	0.212871	0.659124	NA
ENSG00000272379.1	RP1-257A7.5	6	13290250	13290722	13040250	13540722	500472	rs12193156	6	13203570	G	A	0.23	-0.246066	0.0351338	-7.00369	43.0643	5.29692e-11	-0.0535639	0.0619767	-0.864259	0.745978	0.387752	0.644118	NA	0.0562043	0.045075	1.24691	1.55089	0.213004	0.659124	NA
ENSG00000132842.9	AP3B1	5	77296349	77590579	77046349	77840579	794230	rs11746090	5	77339846	A	G	0.23	-0.126162	0.00894023	-14.1117	124.388	6.927e-29	-0.0174537	0.0170548	-1.02339	1.04418	0.30685	0.60329	NA	-0.0159245	0.0127487	-1.24911	1.54971	0.213178	0.659124	NA
ENSG00000121742.11	GJB6	13	20796110	20806534	20546110	21056534	510424	rs7989332	13	21050575	A	C	0.24	0.275828	0.0304782	9.05	64.7848	8.35406e-16	-0.00960397	0.0569145	-0.168744	0.0283967	0.86618	0.780194	NA	0.046955	0.0376654	1.24664	1.54905	0.213275	0.659124	NA
ENSG00000144580.9	RQCD1	2	219433303	219461803	219183303	219711803	528500	rs2674932	2	219349370	C	A	0.33	-0.0798163	0.00523116	-15.2578	140.908	1.68561e-32	0.00364364	0.0107925	0.337609	0.113254	0.73647	0.75473	NA	0.0118213	0.00948973	1.24569	1.54857	0.213346	0.659124	NA
ENSG00000233006.2	AC034220.3	5	131646978	131705608	131396978	131955608	558630	rs272868	5	131680751	C	G	0.29	-0.147721	0.0164195	-8.99664	68.1415	1.52176e-16	0.00990625	0.0307995	0.321637	0.103052	0.748197	0.757576	NA	0.033594	0.0269148	1.24816	1.54715	0.213557	0.659124	NA
ENSG00000167716.14	WDR81	17	1619817	1641893	1369817	1891893	522076	rs1136287	17	1673276	C	T	0.35	0.0994494	0.0108309	9.18203	67.5386	2.066e-16	0.00821998	0.0201353	0.408237	0.166567	0.683181	0.741568	NA	0.0184833	0.0148471	1.24491	1.54622	0.213694	0.659124	NA
ENSG00000213760.6	ATP6V1G2	6	31512239	31516204	31262239	31766204	503965	rs3131630	6	31485354	G	A	0.17	-0.169458	0.0226311	-7.48783	48.623	3.10207e-12	NA	NA	NA	NA	NA	NA	NA	-0.0419721	0.0337074	-1.24519	1.54612	0.213709	0.659124	NA
ENSG00000236104.2	ZBTB22	6	33282183	33285719	33032183	33535719	503536	rs3130270	6	33308221	A	G	0.44	-0.0774468	0.00907764	-8.5316	58.6973	1.83898e-14	0.000229291	0.0197	0.0116391	0.00013532	0.990719	0.801868	NA	0.0183595	0.0147558	1.24422	1.54492	0.213888	0.659124	NA
ENSG00000140105.13	WARS	14	100800125	100843142	100550125	101093142	543017	rs941923	14	100813077	T	C	0.25	0.398999	0.0252632	15.7937	146.243	1.14853e-33	0.0786564	0.048477	1.62255	2.5538	0.11003	0.433002	NA	-0.039575	0.0316095	-1.252	1.54324	0.214136	0.659315	NA
ENSG00000012061.11	ERCC1	19	45910591	45982086	45660591	46232086	571495	rs1005165	19	45909050	T	C	0.2	-0.0735452	0.0111834	-6.57626	37.9129	7.39745e-10	-0.0248875	0.0204513	-1.21691	1.47738	0.224185	0.541356	NA	0.0203661	0.0163933	1.24235	1.5401	0.214603	0.660178	NA
ENSG00000006007.7	GDE1	16	19513015	19533467	19263015	19783467	520452	rs9925444	16	19509902	C	T	0.17	-0.122597	0.0191696	-6.39539	36.1524	1.82476e-09	-0.00439917	0.0323307	-0.136068	0.0182511	0.892535	0.78474	NA	0.0229912	0.0185316	1.24064	1.53608	0.215202	0.661118	NA
ENSG00000148180.12	GSN	9	123970072	124095121	123720072	124345121	625049	rs4837829	9	124045958	C	T	0.48	0.197224	0.0191296	10.3099	82.1721	1.24737e-19	0.00493417	0.0329099	0.14993	0.0219888	0.882117	0.784387	NA	0.0273254	0.0220286	1.24045	1.53548	0.215292	0.661118	NA
ENSG00000150457.7	LATS2	13	21547171	21635686	21297171	21885686	588515	rs4770094	13	21612791	G	A	0.36	0.0963098	0.0122189	7.88202	50.4529	1.22061e-12	-0.0389995	0.0218135	-1.78786	3.16515	0.0752254	0.373848	NA	-0.0195825	0.015722	-1.24555	1.53429	0.21547	0.661118	NA
ENSG00000105227.10	PRX	19	40899675	40919273	40649675	41169273	519598	rs67018459	19	40907194	T	TTTG	0.16	-0.162025	0.0223171	-7.26015	44.8215	2.15838e-11	0.0550033	0.0436437	1.26028	1.56639	0.210731	0.529411	NA	0.0442857	0.0356813	1.24115	1.53162	0.21587	0.661772	NA
ENSG00000105372.2	RPS19	19	42363988	42376994	42113988	42626994	513006	rs12974044	19	42368629	G	A	0.27	-0.0814181	0.0126223	-6.45033	36.2127	1.76918e-09	0.0129999	0.0257482	0.504885	0.253828	0.614393	0.721539	NA	0.0216315	0.017276	1.25212	1.52898	0.216265	0.662408	NA
ENSG00000186468.8	RPS23	5	81569177	81574396	81319177	81824396	505219	rs226194	5	81585026	G	T	0.29	-0.177335	0.0145066	-12.2245	101.009	9.1556e-24	0.0515615	0.0293788	1.75506	3.05692	0.0803939	0.38702	NA	-0.0309198	0.0246704	-1.25332	1.52722	0.21653	0.662646	NA
ENSG00000104177.13	MYEF2	15	48431625	48470714	48181625	48720714	539089	rs964611	15	48597514	A	C	0.17	0.354983	0.0275007	12.9082	118.858	1.12491e-27	-0.101524	0.0519026	-1.95604	3.7618	0.0524361	0.326371	NA	-0.0466028	0.0377114	-1.23577	1.52399	0.217016	0.663029	NA
ENSG00000165995.14	CACNB2	10	18429606	18830798	18179606	19080798	901192	rs7088091	10	18804094	C	T	0.3	0.1251	0.0180991	6.91195	41.3333	1.28363e-10	0.0248504	0.0359153	0.691918	0.472424	0.491874	0.684891	NA	-0.0384718	0.0299916	-1.28275	1.52188	0.217335	0.663029	NA
ENSG00000213999.11	MEF2B	19	19256377	19303400	19006377	19553400	547023	rs3819578	19	19288960	T	C	0.15	-0.132853	0.0183433	-7.24257	45.9244	1.22905e-11	0.0202903	0.0366619	0.553445	0.305865	0.580229	0.7074	NA	-0.0419148	0.033952	-1.23453	1.51976	0.217656	0.663029	NA
ENSG00000178719.12	GRINA	8	145064226	145067583	144814226	145317583	503357	rs11136342	8	145044749	G	A	0.4	-0.119385	0.0159033	-7.50692	47.3407	5.96593e-12	-0.029641	0.0291242	-1.01775	1.02517	0.311295	0.60329	NA	-0.0255448	0.0206504	-1.23701	1.51921	0.217739	0.663029	NA
ENSG00000228668.1	TRGV5P	7	38384631	38385100	38134631	38635100	500469	rs2072507	7	38433986	T	C	0.41	0.483551	0.0668496	7.23342	45.2036	1.77576e-11	0.0734881	0.0685319	1.07232	1.13297	0.287142	0.592622	NA	-0.0345085	0.0279726	-1.23365	1.51804	0.217916	0.663029	NA
ENSG00000169231.9	THBS3	1	155165379	155178842	154915379	155428842	513463	rs914615	1	155175892	A	G	0.4	-0.169185	0.0153487	-11.0227	88.7683	4.43863e-21	-0.00849727	0.0267132	-0.318093	0.1006	0.751111	0.757576	NA	-0.021738	0.0176047	-1.23478	1.51628	0.218183	0.663029	NA
ENSG00000137331.11	IER3	6	30710976	30712331	30460976	30962331	501355	rs1264372	6	30769726	T	C	0.2	0.34562	0.0390303	8.85515	60.8375	6.19865e-15	-0.0300038	0.0646256	-0.464271	0.214109	0.643565	0.729928	NA	0.0485878	0.039252	1.23784	1.51628	0.218184	0.663029	NA
ENSG00000229043.2	AC091729.9	7	1200010	1204903	950010	1454903	504893	rs2949195	7	1202705	G	A	0.39	0.326864	0.0196957	16.5957	157.254	4.50502e-36	-0.0410269	0.0359206	-1.14215	1.28122	0.257672	0.573251	NA	0.0295456	0.0239843	1.23187	1.51388	0.218548	0.663029	NA
ENSG00000160075.10	SSU72	1	1477053	1510249	1227053	1760249	533196	rs7519837	1	1510801	T	C	0.46	0.0706014	0.00774265	9.1185	69.0537	9.58181e-17	-0.00110453	0.013348	-0.0827488	0.00682898	0.93414	0.792666	NA	0.0110235	0.00894887	1.23183	1.51339	0.218622	0.663029	NA
ENSG00000125686.7	MED1	17	37560538	37607539	37310538	37857539	547001	rs4794810	17	37603774	T	C	0.31	0.043929	0.00624816	7.03071	42.7638	6.17639e-11	0.00909682	0.0118959	0.7647	0.559633	0.454408	0.672796	NA	-0.0129233	0.0104269	-1.23942	1.51311	0.218665	0.663029	NA
ENSG00000100038.15	TOP3B	22	22311397	22337213	22061397	22587213	525816	rs240055	22	22266808	A	G	0.17	-0.138022	0.0197566	-6.98613	42.4747	7.16037e-11	NA	NA	NA	NA	NA	NA	NA	-0.0209562	0.0169384	-1.2372	1.51251	0.218757	0.663029	NA
ENSG00000054356.9	PTPRN	2	220154345	220174370	219904345	220424370	520025	rs11887718	2	220160077	C	T	0.19	0.485957	0.0379573	12.8027	113.224	1.9276e-26	0.112701	0.0636487	1.77067	3.03814	0.0813289	0.388589	NA	-0.051472	0.0417762	-1.23209	1.50783	0.21947	0.663029	NA
ENSG00000116127.13	ALMS1	2	73612886	73837920	73362886	74087920	725034	rs6546839	2	73680508	G	C	0.35	0.135397	0.0128084	10.5709	80.7572	2.55228e-19	0.00116892	0.0246556	0.0474098	0.00224768	0.962187	0.796374	NA	0.0218588	0.0177819	1.22927	1.50723	0.219563	0.663029	NA
ENSG00000232995.3	RP11-267N12.3	1	163214295	163291684	162964295	163541684	577389	rs12753558	1	163223811	A	G	0.17	-0.108993	0.0172505	-6.31824	34.9312	3.41569e-09	-0.0380107	0.0357394	-1.06355	1.12931	0.287922	0.593008	NA	-0.0387421	0.0314227	-1.23293	1.50722	0.219563	0.663029	NA
ENSG00000231793.4	DOC2GP	11	67380124	67383728	67130124	67633728	503604	rs2169649	11	67388638	G	A	0.49	-0.302951	0.0302719	-10.0077	77.6603	1.22376e-18	0.00169852	0.0480642	0.0353386	0.00124879	0.97181	0.798082	NA	-0.0341881	0.027791	-1.23019	1.50665	0.219651	0.663029	NA
ENSG00000103313.7	MEFV	16	3292028	3306627	3042028	3556627	514599	rs71998	16	3290929	C	T	0.45	0.105992	0.014233	7.44693	48.1981	3.85259e-12	0.0078647	0.0234055	0.336019	0.111555	0.738381	0.75494	NA	-0.0179935	0.0145416	-1.23738	1.50601	0.219749	0.663029	NA
ENSG00000145388.10	METTL14	4	119606523	119636588	119356523	119886588	530065	rs415653	4	119594648	A	G	0.35	0.0811633	0.0108614	7.47264	47.9137	4.45395e-12	-0.013782	0.0179029	-0.769824	0.58562	0.444118	0.669029	NA	0.0197822	0.0160678	1.23117	1.50539	0.219844	0.663029	NA
ENSG00000078114.14	NEBL	10	21068902	21463116	20818902	21713116	894214	rs7900067	10	21502882	C	T	0.21	1.97184	0.126874	15.5418	147.378	6.48825e-34	0.109088	0.113085	0.96465	0.914321	0.338971	0.622346	NA	-0.0507096	0.0412659	-1.22885	1.5004	0.22061	0.664091	NA
ENSG00000141560.10	FN3KRP	17	80674559	80688204	80424559	80938204	513645	rs2459703	17	80690632	T	C	0.5	0.24312	0.0189112	12.8559	111.697	4.1632e-26	0.0178196	0.0271834	0.655535	0.42893	0.512515	0.690933	NA	0.0161492	0.0131722	1.226	1.50011	0.220655	0.664091	NA
ENSG00000260814.2	RP11-107F6.3	15	42062954	42064930	41812954	42314930	501976	rs1918310	15	42065253	C	A	0.35	-0.0813031	0.0101463	-8.01311	54.2339	1.77986e-13	0.00159123	0.0198117	0.0803175	0.00643155	0.936081	0.792666	NA	-0.0216643	0.0176747	-1.22572	1.49942	0.22076	0.664091	NA
ENSG00000173811.6	CCDC13-AS1	3	42774067	42788260	42524067	43038260	514193	rs12490743	3	42788914	C	G	0.21	0.116472	0.0146307	7.96082	53.454	2.64721e-13	NA	NA	NA	NA	NA	NA	NA	-0.0316738	0.0258691	-1.22439	1.4958	0.221319	0.664775	NA
ENSG00000253641.1	RP11-981G7.2	8	10332075	10339484	10082075	10589484	507409	rs3750314	8	10285810	C	T	0.13	-0.139434	0.0229496	-6.07565	33.255	8.08296e-09	NA	NA	NA	NA	NA	NA	NA	0.0417929	0.0341382	1.22423	1.49551	0.221364	0.664775	NA
ENSG00000082701.10	GSK3B	3	119540170	119813264	119290170	120063264	773094	rs9878040	3	119930433	A	C	0.2	0.066654	0.00872755	7.63719	49.9393	1.58575e-12	0.00480244	0.0166343	0.288707	0.0833379	0.772824	0.763834	NA	0.0142597	0.0116499	1.22402	1.49396	0.221602	0.664927	NA
ENSG00000133706.13	LARS	5	145492601	145562223	145242601	145812223	569622	rs11955695	5	145520275	G	A	0.33	0.0612565	0.00827306	7.40433	48.1272	3.99451e-12	0.00853368	0.0156256	0.546136	0.297536	0.585431	0.709078	NA	0.0159767	0.0130635	1.223	1.49224	0.221869	0.665163	NA
ENSG00000182093.10	WRB	21	40752170	40800454	40502170	41050454	548284	rs2836999	21	40761545	T	G	0.33	0.236079	0.0153097	15.4203	140.665	1.90479e-32	-0.0236929	0.028268	-0.838152	0.697016	0.403788	0.648673	NA	-0.0246805	0.0202206	-1.22056	1.48673	0.222725	0.666823	NA
ENSG00000224383.3	C17orf72	17	62075711	62081664	61825711	62331664	505953	rs12939821	17	62079286	A	G	0.39	0.116676	0.0189885	6.14455	33.2821	7.97123e-09	0.0595778	0.0346107	1.72137	2.94974	0.0858915	0.392439	NA	-0.0289745	0.0236754	-1.22383	1.48624	0.2228	0.666823	NA
ENSG00000233411.1	RP11-104L21.2	1	167426620	167427898	167176620	167677898	501278	rs7523907	1	167427247	C	T	0.36	0.120214	0.0181696	6.61621	37.2223	1.05399e-09	0.0176937	0.0338859	0.522155	0.267288	0.605157	0.717591	NA	-0.0367778	0.0300314	-1.22464	1.48503	0.222989	0.666825	NA
ENSG00000165169.6	DYNLT3	23	37696010	37706890	37446010	37956890	510880	rs910876	23	37694515	G	A	0.2	0.0896739	0.0127243	7.04746	43.0538	5.32563e-11	0.00271236	0.0230374	0.117737	0.0138327	0.906375	0.787122	NA	-0.0216135	0.0175997	-1.22806	1.48273	0.223347	0.667018	NA
ENSG00000178202.8	KDELC2	11	108342832	108369159	108092832	108619159	526327	rs11212695	11	108391322	C	G	0.17	-0.259371	0.0159216	-16.2905	151.982	6.39358e-35	0.00870253	0.0308143	0.282419	0.0791245	0.778487	0.76451	NA	0.0257115	0.0210773	1.21987	1.48151	0.223539	0.667018	NA
ENSG00000142207.5	URB1	21	33683329	33765335	33433329	34015335	582006	rs2282104	21	33704349	C	T	0.12	0.177787	0.0177372	10.0234	75.5156	3.62527e-18	NA	NA	NA	NA	NA	NA	NA	0.0323266	0.026457	1.22186	1.48099	0.22362	0.667018	NA
ENSG00000255441.1	CTD-2616J11.2	19	51918978	51920679	51668978	52170679	501701	rs2547318	19	51883727	G	A	0.31	0.194954	0.0193384	10.0812	76.8168	1.87577e-18	0.0379986	0.0363412	1.04561	1.07672	0.299432	0.602226	NA	0.034115	0.0278274	1.22595	1.4783	0.224041	0.66771	NA
ENSG00000257681.1	RP11-341G23.4	12	104140093	104162636	103890093	104412636	522543	rs954921	12	104173630	C	T	0.46	0.0845864	0.0121189	6.97969	40.4892	1.9771e-10	0.000802269	0.0262175	0.0306005	0.000936079	0.975592	0.79814	NA	0.0267392	0.0219901	1.21597	1.47289	0.22489	0.669115	NA
ENSG00000269560.1	CTD-2192J16.21	19	12640582	12643787	12390582	12893787	503205	rs7248145	19	12639911	C	T	0.27	0.171826	0.0117247	14.6551	147.915	4.95216e-34	0.0144571	0.0244419	0.59149	0.349698	0.554284	0.697447	NA	-0.0270356	0.0222551	-1.2148	1.47288	0.224891	0.669115	NA
ENSG00000134013.11	LOXL2	8	23154702	23282841	22904702	23532841	628139	rs6557671	8	23279847	A	G	0.34	0.152037	0.019594	7.75937	51.5503	6.97863e-13	0.0398162	0.0351613	1.13239	1.27917	0.258053	0.573251	NA	0.0308909	0.0254297	1.21476	1.4713	0.22514	0.669293	NA
ENSG00000111728.6	ST8SIA1	12	22216707	22589975	21966707	22839975	873268	rs16924651	12	22239804	T	C	0.1	0.469615	0.0611507	7.67962	49.7396	1.7557e-12	NA	NA	NA	NA	NA	NA	NA	-0.0632094	0.0520251	-1.21498	1.4691	0.225488	0.669625	NA
ENSG00000167105.3	TMEM92	17	48348767	48358844	48098767	48608844	510077	rs2254177	17	48358419	A	G	0.28	-0.266705	0.0281607	-9.47082	69.7976	6.57116e-17	NA	NA	NA	NA	NA	NA	NA	0.0430899	0.0355178	1.21319	1.46819	0.225631	0.669625	NA
ENSG00000254396.1	RP11-56F10.3	9	27102628	27104726	26852628	27354726	502098	rs578327	9	27193847	G	A	0.18	0.201442	0.0248027	8.12176	53.9388	2.06832e-13	0.0471103	0.0464037	1.01523	1.02631	0.311028	0.60329	NA	-0.0379153	0.0312337	-1.21392	1.46639	0.225916	0.669717	NA
ENSG00000108465.10	CDK5RAP3	17	46045176	46059140	45795176	46309140	513964	rs2240123	17	46153296	T	C	0.13	0.156441	0.0165323	9.46275	72.0047	2.14681e-17	NA	NA	NA	NA	NA	NA	NA	0.0225018	0.0185614	1.21229	1.4656	0.226041	0.669717	NA
ENSG00000270964.1	RP11-502I4.3	15	67833410	67834942	67583410	68084942	501532	rs2899726	15	67906954	G	A	0.24	0.185874	0.0156163	11.9026	97.6393	5.01979e-23	-0.0265942	0.0316684	-0.839773	0.690452	0.406011	0.650727	NA	0.0319889	0.0263108	1.21581	1.46249	0.226534	0.670617	NA
ENSG00000253328.2	KB-431C1.3	8	103254268	103254847	103004268	103504847	500579	rs72006777	8	103407716	C	CACAA	0.26	0.150786	0.022944	6.5719	36.9243	1.22804e-09	0.081848	0.0468509	1.74699	3.0169	0.0824006	0.389535	NA	-0.0390361	0.032059	-1.21763	1.46057	0.22684	0.670959	NA
ENSG00000256049.2	PADI6	1	17698691	17728195	17448691	17978195	529504	rs6695214	1	17719843	T	C	0.37	0.625669	0.0262905	23.7983	245.858	2.07733e-55	0.155081	0.0491046	3.15818	9.83861	0.00170887	0.0644516	Magnifier	0.0354882	0.0293616	1.20866	1.45772	0.227293	0.670997	NA
ENSG00000272240.1	RP5-855D21.1	8	184347	184887	-65653	434887	500540	rs2003497	8	176818	A	G	0.36	0.0785912	0.011594	6.77862	43.3707	4.52911e-11	0.0206767	0.0238973	0.865233	0.747884	0.387147	0.6435	NA	-0.0265001	0.0219409	-1.20779	1.45596	0.227573	0.670997	NA
ENSG00000118514.9	ALDH8A1	6	135238528	135271260	134988528	135521260	532732	rs4646868	6	135271946	G	A	0.43	-0.325109	0.0165033	-19.6996	199.836	2.26825e-45	-0.034944	0.0317273	-1.10139	1.20804	0.27172	0.583492	NA	-0.0298743	0.0245557	-1.21659	1.45561	0.227629	0.670997	NA
ENSG00000144026.7	ZNF514	2	95813075	95831158	95563075	96081158	518083	rs2278067	2	95955680	T	G	0.43	0.215251	0.0254198	8.46785	58.9897	1.58498e-14	0.0538527	0.0339805	1.58481	2.49336	0.114327	0.436999	NA	-0.0222606	0.0184114	-1.20907	1.45495	0.227735	0.670997	NA
ENSG00000110696.5	C11orf58	11	16634679	16778428	16384679	17028428	643749	rs1501452	11	16699145	T	C	0.28	0.0376143	0.00591761	6.35633	36.5057	1.52217e-09	0.0143451	0.0111728	1.28393	1.64463	0.199691	0.522637	NA	0.0105197	0.00869876	1.20933	1.45364	0.227945	0.670997	NA
ENSG00000126351.8	THRA	17	38214543	38250120	37964543	38500120	535577	rs2314339	17	38253212	T	C	0.19	0.233417	0.0170526	13.6881	121.221	3.41834e-28	-0.0232721	0.0293765	-0.792202	0.623914	0.429597	0.661895	NA	-0.0246706	0.0204487	-1.20646	1.45263	0.228107	0.670997	NA
ENSG00000105443.9	CYTH2	19	48972289	48985571	48722289	49235571	513282	rs2241352	19	48972155	G	C	0.19	-0.0814813	0.0101614	-8.01869	54.6459	1.44328e-13	0.0144373	0.0191936	0.752194	0.559818	0.454333	0.672796	NA	0.0169786	0.0140487	1.20856	1.45216	0.228181	0.670997	NA
ENSG00000166436.11	TRIM66	11	8633584	8693413	8383584	8943413	559829	rs10840112	11	8710511	T	C	0.29	0.361511	0.0159069	22.7267	218.793	1.6585e-49	0.0360756	0.0269803	1.33711	1.77998	0.182152	0.511583	NA	-0.0211474	0.0175393	-1.20571	1.45093	0.228379	0.67102	NA
ENSG00000110455.9	ACCS	11	44087475	44105772	43837475	44355772	518297	rs2074040	11	44093323	C	G	0.17	0.893878	0.0662329	13.496	119.52	8.05935e-28	0.197061	0.0725258	2.71712	7.17822	0.00737941	0.142672	Magnifier	0.0307036	0.0254493	1.20646	1.44843	0.22878	0.671102	NA
ENSG00000092203.9	TOX4	14	21944756	21967319	21694756	22217319	522563	rs966602	14	21970410	A	G	0.42	0.0358109	0.00457026	7.83563	50.7483	1.05003e-12	-0.00630858	0.00857304	-0.735862	0.538413	0.463091	0.676992	NA	0.00851194	0.00705741	1.2061	1.44839	0.228787	0.671102	NA
ENSG00000153157.8	SYCP2L	6	10748027	10979553	10498027	11229553	731526	rs4713039	6	10906256	G	A	0.14	0.639265	0.0447329	14.2907	127.29	1.60551e-29	0.186532	0.072407	2.57616	6.42814	0.0112326	0.175319	Magnifier	0.0451885	0.0374746	1.20584	1.44587	0.229191	0.671731	NA
ENSG00000168803.10	ADAL	15	43622872	43646096	43372872	43896096	523224	rs11858152	15	43634196	C	T	0.16	-0.135857	0.0182702	-7.436	47.0222	7.01877e-12	NA	NA	NA	NA	NA	NA	NA	-0.0331851	0.0274234	-1.2101	1.44233	0.229762	0.672846	NA
ENSG00000100814.13	CCNB1IP1	14	20779527	20801471	20529527	21051471	521944	rs6575164	14	20792329	G	A	0.43	0.0887896	0.0118381	7.50031	47.9501	4.37204e-12	-0.0125718	0.0219689	-0.572256	0.321836	0.570506	0.702372	NA	-0.0189659	0.0157646	-1.20307	1.44089	0.229996	0.672907	NA
ENSG00000225855.2	RUSC1-AS1	1	155286654	155293967	155036654	155543967	507313	rs11264361	1	155289545	G	T	0.25	0.0884087	0.0122182	7.2358	48.6086	3.12502e-12	NA	NA	NA	NA	NA	NA	NA	-0.028758	0.0239435	-1.20108	1.43985	0.230164	0.672907	NA
ENSG00000104221.8	BRF2	8	37700786	37707422	37450786	37957422	506636	rs1054748	8	37718468	C	T	0.24	0.0692151	0.0108986	6.35083	37.0042	1.17874e-09	-0.0260843	0.0214092	-1.21837	1.48151	0.223539	0.541356	NA	-0.0248006	0.020658	-1.20053	1.43854	0.230376	0.672973	NA
ENSG00000237254.2	TRBV30	7	142510271	142511084	142260271	142761084	500813	rs4281045	7	142508376	A	C	0.23	-1.0597	0.0588698	-18.0007	175.789	4.02722e-40	0.0656041	0.0625636	1.0486	1.09645	0.295046	0.599279	NA	0.0389301	0.0324282	1.2005	1.43477	0.230987	0.6742	NA
ENSG00000196950.9	SLC39A10	2	196440701	196602426	196190701	196852426	661725	rs10178475	2	196637255	C	T	0.46	0.105468	0.0101174	10.4244	82.2256	1.21409e-19	0.00653484	0.0190339	0.343327	0.116881	0.732443	0.754193	NA	0.017461	0.0145748	1.19802	1.43254	0.231351	0.674704	NA
ENSG00000095321.12	CRAT	9	131857089	131873468	131607089	132123468	516379	rs2541161	9	131884802	T	C	0.32	-0.255492	0.0202311	-12.6287	111.146	5.49707e-26	-0.0187519	0.0378892	-0.494914	0.244742	0.620802	0.723305	NA	0.0259986	0.021696	1.19832	1.43053	0.231678	0.674972	NA
ENSG00000261000.1	RP11-534L20.5	1	206677281	206677789	206427281	206927789	500508	rs3860295	1	206676331	A	G	0.45	0.367188	0.0161799	22.6942	230.016	5.91491e-52	0.0144234	0.0319633	0.451249	0.203219	0.652135	0.731938	NA	0.029614	0.0247326	1.19736	1.42963	0.231825	0.674972	NA
ENSG00000154099.13	DNAAF1	16	84178865	84212373	83928865	84462373	533508	rs2278042	16	84213748	T	C	0.3	0.258573	0.0288153	8.97345	63.7943	1.38112e-15	0.270561	0.0446377	6.06126	31.1554	2.38172e-08	7.93043e-06	Magnifier	-0.0333512	0.0278313	-1.19833	1.4282	0.232059	0.675098	NA
ENSG00000121417.9	ZNF211	19	58141761	58154147	57891761	58404147	512386	rs2360540	19	58151824	G	T	0.15	0.133899	0.0162641	8.23276	53.7437	2.28424e-13	NA	NA	NA	NA	NA	NA	NA	0.0264594	0.0221392	1.19514	1.42375	0.232787	0.676658	NA
ENSG00000148120.10	C9orf3	9	97488983	97849441	97238983	98099441	860458	rs12352600	9	97582608	A	G	0.1	0.293143	0.0193091	15.1815	144.768	2.41404e-33	NA	NA	NA	NA	NA	NA	NA	0.0393804	0.0329193	1.19627	1.42095	0.233246	0.677352	NA
ENSG00000117174.6	ZNHIT6	1	86115106	86174116	85865106	86424116	559010	rs11161666	1	86189957	A	G	0.39	0.0889525	0.0102302	8.6951	60.2915	8.17985e-15	0.0086302	0.0188919	0.456821	0.207926	0.648398	0.731566	NA	-0.017922	0.0150317	-1.19228	1.41799	0.233735	0.677352	NA
ENSG00000022267.12	FHL1	23	135229559	135293518	134979559	135543518	563959	rs5930885	23	135239342	C	T	0.26	-0.178256	0.0256079	-6.96099	41.4515	1.20831e-10	-0.0804338	0.0401974	-2.00097	3.97567	0.0461622	0.311872	NA	-0.0291582	0.024499	-1.19018	1.41387	0.234416	0.677352	NA
ENSG00000138780.10	GSTCD	4	106629935	106768885	106379935	107018885	638950	rs17036102	4	106603098	C	T	0.26	0.151525	0.0136166	11.128	91.7354	9.90776e-22	-0.0384329	0.0279957	-1.37281	1.82186	0.177092	0.50639	NA	0.0277966	0.023294	1.1933	1.4105	0.234973	0.677352	NA
ENSG00000198160.10	MIER1	1	67390578	67454302	67140578	67704302	563724	rs17497828	1	67452322	A	G	0.21	0.07401	0.00966736	7.65566	49.8908	1.62545e-12	-0.0119147	0.0182776	-0.651875	0.42072	0.516578	0.690933	NA	-0.0198848	0.0167381	-1.188	1.40867	0.235277	0.677352	NA
ENSG00000232208.2	RP3-477M7.5	1	8967452	8967803	8717452	9217803	500351	rs7534552	1	8969219	G	A	0.39	-0.211111	0.0333213	-6.3356	35.1226	3.09585e-09	-0.0832854	0.0494633	-1.68378	2.80699	0.0938542	0.403394	NA	0.0329519	0.0276771	1.19058	1.40825	0.235346	0.677352	NA
ENSG00000128872.5	TMOD2	15	52043758	52108565	51793758	52358565	564807	rs1840708	15	52050699	T	C	0.43	0.231315	0.021215	10.9034	89.015	3.91833e-21	-0.0262717	0.0391878	-0.670404	0.447784	0.503389	0.685899	NA	-0.0279194	0.0234396	-1.19112	1.40812	0.235369	0.677352	NA
ENSG00000129422.9	MTUS1	8	17501304	17658426	17251304	17908426	657122	rs437548	8	17555029	G	C	0.25	0.417792	0.0539297	7.74698	50.7952	1.02527e-12	-0.0149146	0.0693043	-0.215205	0.0459258	0.830311	0.773036	NA	-0.040473	0.0340901	-1.18724	1.4062	0.235688	0.677352	NA
ENSG00000014216.11	CAPN1	11	64948037	64979477	64698037	65229477	531440	rs3953797	11	64948277	C	A	0.31	0.0956153	0.00861251	11.1019	89.483	3.09286e-21	-0.011785	0.0152638	-0.772086	0.588092	0.443158	0.669029	NA	0.0135825	0.011426	1.18874	1.40479	0.235923	0.677352	NA
ENSG00000169991.6	IFFO2	1	19230775	19283180	18980775	19533180	552405	rs17387963	1	19258375	A	G	0.35	-0.0790318	0.0102253	-7.72905	49.1184	2.40969e-12	-0.0117628	0.0186952	-0.629187	0.39561	0.529365	0.691528	NA	-0.017659	0.0148418	-1.18982	1.40233	0.236333	0.677352	NA
ENSG00000143248.8	RGS5	1	163080911	163291577	162830911	163541577	710666	rs12726674	1	163249126	A	G	0.17	-0.161805	0.0152269	-10.6263	82.2896	1.17537e-19	-0.053022	0.0309479	-1.71327	2.92243	0.0873563	0.394631	NA	0.031788	0.0268238	1.18507	1.40044	0.23665	0.677352	NA
ENSG00000164144.10	ARFIP1	4	153701089	153839615	153451089	154089615	638526	rs4619875	4	153701130	T	C	0.4	0.222875	0.0122387	18.2108	175.681	4.25047e-40	-0.00729734	0.0205646	-0.35485	0.125094	0.723574	0.753429	NA	0.0165657	0.0139884	1.18425	1.39962	0.236788	0.677352	NA
ENSG00000184182.14	UBE2F	2	238875469	238951236	238625469	239201236	575767	rs3210400	2	238990388	A	G	0.39	0.114933	0.015749	7.2978	43.4398	4.37194e-11	-0.036422	0.0264779	-1.37556	1.85266	0.173474	0.501306	NA	-0.0212442	0.0179425	-1.18401	1.39926	0.236847	0.677352	NA
ENSG00000100373.5	UPK3A	22	45680863	45691755	45430863	45941755	510892	rs2742630	22	45680473	G	A	0.39	-0.319173	0.0326678	-9.77028	73.326	1.0991e-17	-0.0940844	0.0571777	-1.64548	2.69727	0.10052	0.412957	NA	-0.0413478	0.034764	-1.18939	1.39833	0.237003	0.677352	NA
ENSG00000111254.3	AKAP3	12	4724674	4758213	4474674	5008213	533539	rs979877	12	4757896	C	T	0.48	0.182211	0.0145874	12.491	106.62	5.39228e-25	0.0155623	0.026536	0.586459	0.343305	0.557928	0.699086	NA	0.0302614	0.0255544	1.1842	1.39691	0.237241	0.677352	NA
ENSG00000157152.12	SYN2	3	12045876	12232900	11795876	12482900	687024	rs310766	3	12233482	A	G	0.25	-0.175305	0.0237231	-7.38965	46.8665	7.59919e-12	-0.0329813	0.0440884	-0.748073	0.541666	0.461743	0.676305	NA	-0.0381414	0.0322227	-1.18368	1.39529	0.237514	0.677352	NA
ENSG00000255582.1	OR10G2	14	22101992	22103096	21851992	22353096	501104	rs7145580	14	22080155	T	G	0.22	0.136405	0.0161372	8.45283	58.4013	2.13748e-14	-0.0599236	0.0303681	-1.97325	3.8388	0.0500793	0.32072	NA	-0.0238177	0.0200665	-1.18694	1.39459	0.237632	0.677352	NA
ENSG00000248429.1	RP11-597D13.9	4	159091904	159124029	158841904	159374029	532125	rs2881373	4	159092633	A	G	0.17	-0.323617	0.0282718	-11.4466	98.8799	2.68292e-23	0.0451774	0.0537854	0.839957	0.702463	0.401957	0.647935	NA	-0.0409483	0.0345596	-1.18486	1.39277	0.237938	0.677352	NA
ENSG00000116157.5	GPX7	1	53068044	53074723	52818044	53324723	506679	rs11810754	1	53067914	T	G	0.39	0.199953	0.0138894	14.396	130.503	3.18115e-30	0.0556034	0.0277375	2.00463	3.96295	0.0465121	0.311872	NA	0.0234035	0.0197724	1.18365	1.39256	0.237974	0.677352	NA
ENSG00000135862.5	LAMC1	1	182992595	183114727	182742595	183364727	622132	rs11588675	1	182988052	T	C	0.37	-0.274992	0.0274868	-10.0045	75.5359	3.5882e-18	-0.128104	0.0469715	-2.72728	7.33982	0.00674435	0.135644	Magnifier	0.0342422	0.0289058	1.18461	1.39194	0.238078	0.677352	NA
ENSG00000121988.13	ZRANB3	2	135894486	136288806	135644486	136538806	894320	rs74973112	2	135934842	T	G	0.19	-0.140676	0.0186161	-7.55667	49.365	2.12501e-12	0.0149924	0.038534	0.389069	0.151255	0.697339	0.745648	NA	0.0386449	0.0327187	1.18113	1.39155	0.238143	0.677352	NA
ENSG00000163956.6	LRPAP1	4	3508103	3534286	3258103	3784286	526183	rs3184	4	3510514	T	C	0.28	0.111028	0.016392	6.77331	39.3188	3.59967e-10	-0.0311619	0.0274162	-1.13662	1.26972	0.25982	0.574054	NA	0.0199806	0.0169235	1.18064	1.39133	0.238181	0.677352	NA
ENSG00000162438.7	CTRC	1	15764935	15775737	15514935	16025737	510802	rs6693417	1	15763340	G	A	0.38	-0.131664	0.0185383	-7.10228	42.4979	7.07568e-11	-0.0124987	0.0366768	-0.340781	0.116068	0.733339	0.754193	NA	0.0326267	0.0275024	1.18632	1.39054	0.238315	0.677352	NA
ENSG00000033050.3	ABCF2	7	150904923	150924316	150654923	151174316	519393	rs219229	7	150940867	A	G	0.23	0.0712967	0.0079996	8.91253	62.9863	2.08151e-15	-0.026545	0.0153807	-1.72586	2.9265	0.087136	0.394631	NA	-0.0157645	0.0133598	-1.18	1.38694	0.238922	0.677352	NA
ENSG00000144668.7	ITGA9	3	37493606	37865005	37243606	38115005	871399	rs4452278	3	37346319	A	G	0.31	-0.181128	0.0264934	-6.83673	41.6292	1.10335e-10	-0.0535994	0.0496059	-1.0805	1.16286	0.280874	0.589753	NA	0.0427034	0.0361679	1.1807	1.3863	0.23903	0.677352	NA
ENSG00000165071.10	TMEM71	8	133697253	133772958	133447253	134022958	575705	rs10110686	8	133725719	T	C	0.21	0.119452	0.0163823	7.29153	45.5805	1.46494e-11	-0.0172834	0.0255081	-0.677565	0.457354	0.498863	0.685132	NA	-0.0177691	0.0150779	-1.17849	1.38547	0.239171	0.677352	NA
ENSG00000214309.3	MBLAC1	7	99724317	99726118	99474317	99976118	501801	rs186302195	7	99878210	T	C	0.05	0.324202	0.0247434	13.1026	107.982	2.71189e-25	NA	NA	NA	NA	NA	NA	NA	0.0573372	0.0486935	1.17751	1.384	0.239421	0.677352	NA
ENSG00000244515.1	KRT18P34	3	156880452	156881721	156630452	157131721	501269	rs62276460	3	156886327	A	T	0.33	-0.114733	0.0116216	-9.87238	74.9927	4.72453e-18	-0.0269453	0.0232161	-1.16063	1.34465	0.246215	0.561523	NA	0.0251963	0.0212425	1.18613	1.38318	0.23956	0.677352	NA
ENSG00000115368.5	WDR75	2	190306159	190340291	190056159	190590291	534132	rs74699810	2	190324195	C	T	0.09	-0.0822841	0.0112406	-7.32026	44.7113	2.28334e-11	NA	NA	NA	NA	NA	NA	NA	0.0222085	0.0188735	1.1767	1.38192	0.239774	0.677352	NA
ENSG00000138942.11	RNF185	22	31556168	31603005	31306168	31853005	546837	rs5753609	22	31819212	G	A	0.3	0.128295	0.0119663	10.7214	83.2554	7.21079e-20	-0.00237303	0.020676	-0.114772	0.0131512	0.9087	0.787487	NA	-0.0153948	0.0130043	-1.18382	1.38176	0.239802	0.677352	NA
ENSG00000176720.3	BOK	2	242498136	242513546	242248136	242763546	515410	rs10201535	2	242517966	A	G	0.4	-0.462636	0.0573221	-8.0708	53.936	2.07129e-13	0.025392	0.0816928	0.310823	0.0965607	0.755997	0.759222	NA	0.0478077	0.040627	1.17675	1.38146	0.239852	0.677352	NA
ENSG00000226029.1	RP4-798A10.2	1	16787443	16794976	16537443	17044976	507533	rs2670494	1	16739907	A	C	0.29	0.212287	0.0183383	11.5762	101.781	6.2017e-24	0.105078	0.0338198	3.10701	9.43755	0.00212587	0.0743452	Magnifier	-0.0307216	0.0261171	-1.1763	1.38031	0.240048	0.677352	NA
ENSG00000212694.4	AC084018.1	12	122233173	122241812	121983173	122491812	508639	rs895951	12	122237115	A	G	0.17	-0.208348	0.0135652	-15.3589	141.692	1.13535e-32	NA	NA	NA	NA	NA	NA	NA	-0.0263286	0.0221268	-1.1899	1.3797	0.240152	0.677352	NA
ENSG00000115318.7	LOXL3	2	74759541	74782817	74509541	75032817	523276	rs7575147	2	74515897	C	T	0.29	-0.146914	0.0227997	-6.44368	36.8446	1.27933e-09	-0.0629987	0.0328287	-1.91901	3.661	0.0557001	0.336668	NA	-0.0228058	0.0194039	-1.17532	1.37884	0.240298	0.677352	NA
ENSG00000174137.8	FAM53A	4	1619642	1686029	1369642	1936029	566387	rs798756	4	1707447	T	C	0.23	0.222419	0.0207381	10.7252	86.879	1.15369e-20	0.0889955	0.0399586	2.22719	4.69896	0.030181	0.277436	NA	0.0369979	0.0314826	1.17518	1.37797	0.240447	0.677352	NA
ENSG00000197928.6	ZNF677	19	53731577	53758151	53481577	54008151	526574	rs8107688	19	53757505	C	T	0.28	-0.276131	0.0310802	-8.88446	62.6777	2.43458e-15	0.159538	0.0524302	3.04287	9.14364	0.00249584	0.0768509	Dampener	0.0341019	0.028964	1.17739	1.37784	0.240469	0.677352	NA
ENSG00000198937.8	CCDC167	6	37450696	37467698	37200696	37717698	517002	rs1757173	6	37486952	A	C	0.3	-0.260835	0.0159495	-16.3538	153.365	3.18803e-35	0.00602912	0.0301705	0.199835	0.0399122	0.841652	0.77677	NA	0.0253474	0.0215529	1.17606	1.37769	0.240495	0.677352	NA
ENSG00000229314.4	ORM1	9	117085336	117088755	116835336	117338755	503419	rs2787334	9	117078838	T	C	0.4	-0.546822	0.0724989	-7.54249	48.5266	3.25839e-12	0.000635857	0.11745	0.00541386	2.85551e-05	0.995736	0.80257	NA	0.064095	0.0544581	1.17696	1.37688	0.240634	0.677352	NA
ENSG00000136144.7	RCBTB1	13	50106082	50159719	49856082	50409719	553637	rs1925743	13	50159253	A	G	0.49	0.207041	0.019026	10.882	88.598	4.8378e-21	-0.0103208	0.0296982	-0.347522	0.119186	0.729919	0.754193	NA	-0.0184127	0.0156811	-1.1742	1.37622	0.240747	0.677352	NA
ENSG00000178386.8	ZNF223	19	44555520	44572144	44305520	44822144	516624	rs2356558	19	44544345	T	C	0.24	0.0976231	0.015744	6.20066	36.0376	1.93544e-09	0.00941581	0.0308605	0.305109	0.0930799	0.760298	0.761252	NA	0.0317975	0.0271113	1.17285	1.37308	0.241283	0.677352	NA
ENSG00000179750.11	APOBEC3B	22	39378352	39388809	39128352	39638809	510457	rs4365560	22	39355109	C	T	0.25	1.16444	0.100656	11.5686	96.2496	1.01274e-22	NA	NA	NA	NA	NA	NA	NA	-0.0688985	0.0582218	-1.18338	1.3716	0.241537	0.677352	NA
ENSG00000130758.3	MAP3K10	19	40697651	40721482	40447651	40971482	523831	rs339526	19	40697061	T	C	0.23	0.0978958	0.0100719	9.71966	71.277	3.10441e-17	-0.0481376	0.0201134	-2.39332	5.53065	0.0186862	0.21923	NA	-0.0218088	0.0184356	-1.18297	1.36982	0.241843	0.677352	NA
ENSG00000066294.10	CD84	1	160510885	160549306	160260885	160799306	538421	rs1998651	1	160541308	T	C	0.5	0.12124	0.0175075	6.92502	42.7615	6.18364e-11	-0.0255086	0.0272158	-0.937274	0.869586	0.35107	0.625892	NA	-0.0187532	0.0159609	-1.17495	1.36869	0.242036	0.677352	NA
ENSG00000120675.4	DNAJC15	13	43597339	43683045	43347339	43933045	585706	rs17553284	13	43597706	T	C	0.2	-0.446369	0.0194919	-22.9002	219.88	9.60616e-50	0.0218925	0.0340442	0.643062	0.411968	0.520972	0.691261	NA	-0.0263847	0.0224497	-1.17528	1.36707	0.242316	0.677352	NA
ENSG00000231890.3	AC093391.2	2	136742746	136779888	136492746	137029888	537142	rs6711493	2	136692553	G	A	0.22	-0.191714	0.0190032	-10.0885	78.1628	9.48911e-19	-0.0483005	0.037287	-1.29537	1.66771	0.196566	0.521586	NA	-0.0349457	0.0298695	-1.16995	1.36557	0.242575	0.677352	NA
ENSG00000115607.5	IL18RAP	2	103035149	103069025	102785149	103319025	533876	rs2058659	2	103054556	A	G	0.5	0.732733	0.0439583	16.6688	159.028	1.84504e-36	0.0733052	0.0626986	1.16917	1.33699	0.247566	0.562259	NA	-0.0387406	0.0330401	-1.17253	1.36517	0.242643	0.677352	NA
ENSG00000229373.4	LINC00452	13	114586640	114626485	114336640	114876485	539845	rs9604529	13	114622597	G	A	0.19	0.125786	0.0169894	7.40379	48.0902	4.07055e-12	NA	NA	NA	NA	NA	NA	NA	0.0306433	0.0259801	1.17949	1.36402	0.242842	0.677352	NA
ENSG00000143198.8	MGST3	1	165600098	165631033	165350098	165881033	530935	rs4147592	1	165600146	A	G	0.48	-0.230861	0.0151422	-15.2462	145.085	2.05729e-33	-0.0705875	0.0257594	-2.74026	7.42285	0.00644006	0.133097	Magnifier	0.0219755	0.018269	1.20289	1.36198	0.243194	0.677352	NA
ENSG00000161217.7	PCYT1A	3	195941093	196014828	195691093	196264828	573735	rs4916476	3	196028556	A	C	0.36	-0.0518641	0.00829273	-6.25417	35.0749	3.17267e-09	0.00729159	0.0150729	0.483755	0.232846	0.629422	0.727936	NA	0.0123451	0.0105489	1.17027	1.36082	0.243395	0.677352	NA
ENSG00000221923.4	ZNF880	19	52873170	52889048	52623170	53139048	515878	rs60935857	19	52885859	T	C	0.36	0.196079	0.0176054	11.1374	88.9594	4.03001e-21	-0.0627778	0.0333524	-1.88226	3.42942	0.0640448	0.350289	NA	-0.0276784	0.023711	-1.16733	1.35961	0.243605	0.677352	NA
ENSG00000038945.10	MSR1	8	15965387	16424999	15715387	16674999	959612	rs7823625	8	16402524	C	T	0.35	-0.527402	0.0637495	-8.27304	56.8421	4.72248e-14	-0.0652653	0.0936728	-0.696737	0.482848	0.487135	0.684043	NA	-0.0526777	0.0451383	-1.16703	1.35881	0.243743	0.677352	NA
ENSG00000224635.1	RP4-564F22.5	20	37034658	37045444	36784658	37295444	510786	rs1315306	20	37064744	G	A	0.29	0.38849	0.0182344	21.3053	217.227	3.64076e-49	-0.0256556	0.0307038	-0.835586	0.697089	0.403764	0.648673	NA	-0.026566	0.0227489	-1.16779	1.3588	0.243745	0.677352	NA
ENSG00000160255.12	ITGB2	21	46305868	46351904	46055868	46601904	546036	rs760462	21	46328099	T	C	0.12	-0.222444	0.0206606	-10.7665	87.0319	1.06783e-20	NA	NA	NA	NA	NA	NA	NA	0.0222097	0.0190295	1.16712	1.35728	0.24401	0.677352	NA
ENSG00000175582.15	RAB6A	11	73386683	73472182	73136683	73722182	585499	rs1792187	11	73512076	A	G	0.5	0.0665066	0.00585918	11.3508	88.156	6.04907e-21	0.0149869	0.0112375	1.33366	1.7661	0.183865	0.513988	NA	-0.0116085	0.00995175	-1.16648	1.3557	0.244284	0.677352	NA
ENSG00000233690.1	EBAG9P1	10	101457164	101457706	101207164	101707706	500542	rs3184991	10	101515316	C	T	0.26	0.0845713	0.0107217	7.88786	55.7827	8.09425e-14	0.00289813	0.0201411	0.143892	0.0207043	0.885588	0.784648	NA	-0.0214344	0.0183986	-1.165	1.35481	0.244439	0.677352	NA
ENSG00000214595.7	EML6	2	54950636	55199157	54700636	55449157	748521	rs17046380	2	55041322	C	T	0.23	0.204482	0.0325682	6.27858	35.1584	3.03942e-09	-0.150337	0.0625877	-2.40203	5.72548	0.0167204	0.21112	NA	-0.0439046	0.0376846	-1.16505	1.35472	0.244455	0.677352	NA
ENSG00000175895.3	PLEKHF2	8	96146032	96168912	95896032	96418912	522880	rs6995298	8	96217634	A	G	0.24	0.122819	0.0127466	9.6355	71.5564	2.69446e-17	-0.00435126	0.0250301	-0.173841	0.0300914	0.862283	0.779245	NA	0.0203356	0.0174499	1.16537	1.3546	0.244475	0.677352	NA
ENSG00000211685.2	IGLC7	22	23264766	23265203	23014766	23515203	500437	rs6003386	22	23251054	A	C	0.31	-0.910069	0.0977118	-9.31382	67.1744	2.48515e-16	-0.0873127	0.176449	-0.494832	0.244514	0.620965	0.723305	NA	-0.0887659	0.0761627	-1.16548	1.35404	0.244573	0.677352	NA
ENSG00000265975.1	CTB-41I6.2	17	8870840	8880312	8620840	9130312	509472	rs683515	17	8871755	G	A	0.3	0.138944	0.0150564	9.22819	66.9622	2.76768e-16	-0.0294619	0.0283991	-1.03742	1.06548	0.301968	0.60255	NA	0.030476	0.0260955	1.16786	1.35363	0.244644	0.677352	NA
ENSG00000177556.7	ATOX1	5	151121877	151152093	150871877	151402093	530216	rs7715874	5	151221643	C	A	0.43	-0.0741855	0.0102452	-7.24102	45.0189	1.95138e-11	0.00991162	0.020762	0.477392	0.22232	0.637278	0.72965	NA	0.0192638	0.0165423	1.16452	1.35309	0.244739	0.677352	NA
ENSG00000179242.11	CDH4	20	59827482	60515673	59577482	60765673	1188191	rs1886007	20	60581049	G	A	0.42	0.163295	0.0196906	8.29306	56.4571	5.74374e-14	0.0495676	0.0377306	1.31372	1.65144	0.198764	0.521586	NA	0.0331162	0.0283903	1.16646	1.35223	0.244888	0.677352	NA
ENSG00000145244.7	CORIN	4	47596015	47840123	47346015	48090123	744108	rs76906729	4	47931898	A	AG	0.34	0.395664	0.0290965	13.5983	118.418	1.40473e-27	-0.142471	0.0535613	-2.65996	6.90552	0.00859301	0.150488	Dampener	-0.0412005	0.035362	-1.16511	1.35078	0.245141	0.677352	NA
ENSG00000188312.9	CENPP	9	95087766	95382815	94837766	95632815	795049	rs10820970	9	95106713	C	A	0.14	0.294194	0.0185969	15.8195	152.684	4.49177e-35	NA	NA	NA	NA	NA	NA	NA	0.0382959	0.0329301	1.16295	1.35004	0.245272	0.677352	NA
ENSG00000070371.11	CLTCL1	22	19166986	19279239	18916986	19529239	612253	rs1771540	22	19173933	T	A	0.28	0.223717	0.0257724	8.68051	62.0642	3.32435e-15	-0.065753	0.0449019	-1.46437	2.09408	0.14787	0.482581	NA	-0.0326788	0.0281008	-1.16291	1.34993	0.24529	0.677352	NA
ENSG00000113231.9	PDE8B	5	76506274	76725632	76256274	76975632	719358	rs919224	5	76733379	T	C	0.37	-0.228051	0.0198984	-11.4608	94.3262	2.67584e-22	0.054918	0.0374642	1.46588	2.13407	0.144057	0.475966	NA	-0.0330162	0.0284385	-1.16097	1.34531	0.246099	0.679057	NA
ENSG00000248175.1	CTC-428G20.3	5	114539713	114541943	114289713	114791943	502230	rs6594883	5	114618289	C	T	0.39	0.0825498	0.0123276	6.69635	40.0607	2.46187e-10	-0.0130461	0.0247377	-0.527377	0.278016	0.598005	0.715107	NA	0.0231661	0.0199399	1.1618	1.34414	0.246305	0.679093	NA
ENSG00000049167.9	ERCC8	5	60169658	60240900	59919658	60490900	571242	rs141645867	5	60201112	T	TTTCAG	0.42	-0.0942702	0.0116171	-8.11481	53.8068	2.21201e-13	0.0193373	0.0241332	0.801276	0.629911	0.427388	0.661211	NA	-0.0253508	0.0217825	-1.16382	1.34193	0.246694	0.679303	NA
ENSG00000130517.9	PGPEP1	19	18451397	18480760	18201397	18730760	529363	rs10415765	19	18448105	C	T	0.22	-0.12864	0.0163954	-7.84611	52.7236	3.83947e-13	-0.0389527	0.0305094	-1.27675	1.61536	0.203741	0.526795	NA	0.0261485	0.0225296	1.16063	1.34108	0.246844	0.679303	NA
ENSG00000151690.10	MFSD6	2	191273081	191373931	191023081	191623931	600850	rs4853700	2	191264390	T	C	0.41	0.145072	0.0116363	12.4672	108.465	2.12565e-25	-0.00408028	0.0210187	-0.194127	0.0370158	0.847433	0.777021	NA	-0.0162567	0.0140392	-1.15795	1.33747	0.247481	0.679303	NA
ENSG00000119720.13	NRDE2	14	90742580	90798481	90492580	91048481	555901	rs1958349	14	90834860	C	T	0.25	0.0749306	0.0116328	6.44131	36.0146	1.95843e-09	NA	NA	NA	NA	NA	NA	NA	-0.0196246	0.0169165	-1.16009	1.33649	0.247655	0.679303	NA
ENSG00000007129.13	CEACAM21	19	42055886	42093197	41805886	42343197	537311	rs2302188	19	42085873	A	G	0.3	-0.502405	0.0320968	-15.6528	146.684	9.20063e-34	-0.0120714	0.0494739	-0.243995	0.0545254	0.815368	0.769193	NA	-0.0287835	0.0248759	-1.15708	1.33648	0.247656	0.679303	NA
ENSG00000132740.4	IGHMBP2	11	68671310	68708070	68421310	68958070	536760	rs629426	11	68671104	G	A	0.29	0.446344	0.0175009	25.5041	255.95	1.31034e-57	-0.0961441	0.0298971	-3.21583	10.1876	0.00141389	0.0575462	Dampener	-0.0211841	0.0182932	-1.15803	1.33592	0.247754	0.679303	NA
ENSG00000163959.5	SLC51A	3	195938358	195970049	195688358	196220049	531691	rs1044988	3	195961685	G	A	0.21	-0.138681	0.0188289	-7.36532	44.5958	2.42212e-11	-0.0734918	0.0354465	-2.07332	4.20796	0.0402348	0.302188	NA	0.0374125	0.0323479	1.15657	1.33474	0.247964	0.679303	NA
ENSG00000236935.1	AP003774.1	11	64092522	64096976	63842522	64346976	504454	rs694739	11	64097233	G	A	0.32	0.441425	0.0246436	17.9124	174.716	6.90501e-40	0.017591	0.0418055	0.420782	0.176673	0.674249	0.740728	NA	0.0354879	0.0306543	1.15768	1.33403	0.24809	0.679303	NA
ENSG00000261468.1	RP11-1024P17.1	3	30739153	30741068	30489153	30991068	501915	rs795346	3	30740289	C	T	0.42	-0.129531	0.0159702	-8.11082	55.935	7.49067e-14	0.0522154	0.0317076	1.64678	2.62407	0.105254	0.423973	NA	-0.0302476	0.0261083	-1.15854	1.33386	0.24812	0.679303	NA
ENSG00000213214.3	ARHGEF35	7	143883176	143991230	143633176	144241230	608054	rs11763619	7	143823833	C	T	0.17	-0.142903	0.0190383	-7.50606	47.3298	5.9993e-12	NA	NA	NA	NA	NA	NA	NA	0.0299531	0.0259207	1.15557	1.33283	0.248302	0.679303	NA
ENSG00000226328.2	CTA-217C2.1	22	45528901	45559662	45278901	45809662	530761	rs547698	22	45527845	T	C	0.28	-0.360744	0.0234882	-15.3585	142.708	6.80816e-33	-0.0478344	0.0393157	-1.21667	1.46946	0.225432	0.542617	NA	-0.0270939	0.0234696	-1.15442	1.32961	0.248874	0.680006	NA
ENSG00000110429.9	FBXO3	11	33762485	33796089	33512485	34046089	533604	rs12361553	11	33802703	T	C	0.29	0.0659175	0.00707907	9.31161	66.5187	3.46593e-16	-0.00306701	0.0138735	-0.22107	0.0480969	0.826409	0.77261	NA	0.0137895	0.0119397	1.15493	1.32922	0.248944	0.680006	NA
ENSG00000264920.1	RP11-6N17.4	17	45968621	45973178	45718621	46223178	504557	rs11654010	17	45960865	C	T	0.36	-0.130455	0.0195381	-6.67695	37.8859	7.50046e-10	0.0205712	0.0351077	0.585943	0.340017	0.55982	0.700179	NA	-0.0319316	0.0276891	-1.15322	1.32756	0.24924	0.680287	NA
ENSG00000108064.6	TFAM	10	60144782	60158981	59894782	60408981	514199	rs7089361	10	60157339	T	C	0.47	-0.0735946	0.00994415	-7.40079	46.1432	1.09916e-11	0.0442223	0.0179135	2.46866	5.96704	0.0145757	0.203323	NA	0.0146269	0.0125299	1.16736	1.326	0.249518	0.680521	NA
ENSG00000204618.4	RNF39	6	30038043	30043664	29788043	30293664	505621	rs165256	6	29986684	C	T	0.18	0.220676	0.0202011	10.924	84.8101	3.28447e-20	0.0439025	0.0374806	1.17134	1.36708	0.242314	0.558666	NA	0.0394339	0.0341935	1.15326	1.32468	0.249753	0.68059	NA
ENSG00000213057.4	C1orf220	1	178511887	178518024	178261887	178768024	506137	rs7527363	1	178492635	T	C	0.46	-0.0750307	0.0123766	-6.0623	33.1807	8.39795e-09	-0.0153774	0.0239629	-0.641715	0.403828	0.525119	0.691526	NA	0.0247169	0.021266	1.16227	1.32302	0.25005	0.68059	NA
ENSG00000164904.11	ALDH7A1	5	125877533	125931110	125627533	126181110	553577	rs900641	5	125931022	G	T	0.16	0.196439	0.0206548	9.51056	72.4914	1.67762e-17	-0.044373	0.0385281	-1.1517	1.31081	0.252247	0.566448	NA	-0.0352645	0.030633	-1.15119	1.32263	0.250121	0.68059	NA
ENSG00000259953.1	RP11-4O1.2	9	114794835	114800010	114544835	115050010	505175	rs10817277	9	114934532	A	G	0.28	-0.188237	0.0170357	-11.0495	86.532	1.37492e-20	0.02707	0.0306206	0.884044	0.780633	0.376948	0.638962	NA	-0.0242361	0.0210763	-1.14992	1.31834	0.25089	0.680706	NA
ENSG00000268119.1	CTD-2561J22.5	19	21627043	21646710	21377043	21896710	519667	rs35465051	19	21775872	A	G	0.36	-0.234875	0.0272116	-8.63142	61.7422	3.915e-15	-0.141174	0.0467501	-3.01976	8.94801	0.00277772	0.0819764	Magnifier	0.0372016	0.0323267	1.1508	1.31546	0.251408	0.680706	NA
ENSG00000149289.6	ZC3H12C	11	109964087	110042566	109714087	110292566	578479	rs583763	11	109992727	G	A	0.27	0.19646	0.018503	10.6178	81.1323	2.111e-19	-0.016218	0.0361684	-0.448402	0.200727	0.654134	0.733357	NA	-0.035407	0.0308336	-1.14833	1.31388	0.251693	0.680706	NA
ENSG00000111231.4	GPN3	12	110890289	110907073	110640289	111157073	516784	rs4766492	12	110929261	C	T	0.44	-0.249737	0.0127092	-19.6501	191.055	1.87131e-43	0.0185893	0.0246759	0.753341	0.563287	0.452939	0.672796	NA	0.0212995	0.0185464	1.14844	1.31387	0.251695	0.680706	NA
ENSG00000261245.2	RP11-120K18.3	16	31372599	31373016	31122599	31623016	500417	rs11150616	16	31370090	T	G	0.28	-0.234385	0.0253584	-9.24288	66.6683	3.21267e-16	-0.0720581	0.0515364	-1.3982	1.94713	0.162896	0.489751	NA	-0.0483491	0.0421604	-1.14679	1.31284	0.251881	0.680706	NA
ENSG00000231613.1	RP5-943J3.1	1	90254473	90256051	90004473	90506051	501578	rs473412	1	90227649	A	G	0.37	-0.207483	0.0133524	-15.539	141.811	1.06971e-32	-0.00193213	0.0262757	-0.0735331	0.00540238	0.941408	0.793125	NA	-0.0251752	0.0219116	-1.14894	1.31246	0.251949	0.680706	NA
ENSG00000186409.10	CCDC30	1	42929001	43120335	42679001	43370335	691334	rs368494642	1	42913794	C	CAGAT	0.22	-0.112858	0.0178167	-6.33441	36.1509	1.82613e-09	NA	NA	NA	NA	NA	NA	NA	0.0338086	0.0294777	1.14692	1.31201	0.25203	0.680706	NA
ENSG00000103150.4	MLYCD	16	83932731	83949787	83682731	84199787	517056	rs889635	16	83966246	C	T	0.26	-0.0670353	0.00911666	-7.35305	47.463	5.60507e-12	0.0163707	0.0184952	0.885136	0.78148	0.376689	0.638962	NA	0.0185689	0.0161955	1.14655	1.31193	0.252045	0.680706	NA
ENSG00000171033.8	PKIA	8	79428374	79517502	79178374	79767502	589128	rs6473106	8	79483835	G	A	0.2	-0.294801	0.0218293	-13.5048	116.345	3.99377e-27	0.00204935	0.0406787	0.0503789	0.00252534	0.959921	0.795975	NA	-0.0320224	0.0279038	-1.1476	1.31183	0.252064	0.680706	NA
ENSG00000196876.9	SCN8A	12	51984050	52206648	51734050	52456648	722598	rs12424799	12	51966950	T	C	0.25	0.142465	0.0225283	6.32383	35.9767	1.99696e-09	0.0328868	0.040729	0.807455	0.646525	0.421358	0.656407	NA	-0.0369516	0.0322062	-1.14734	1.31043	0.252316	0.680706	NA
ENSG00000184939.11	ZFP90	16	68563993	68609975	68313993	68859975	545982	rs11649663	16	68582424	G	A	0.23	-0.328724	0.0116736	-28.1597	273.683	1.78716e-61	0.048659	0.0209325	2.32456	5.34728	0.0207546	0.226992	NA	-0.016916	0.0147088	-1.15006	1.30983	0.252425	0.680706	NA
ENSG00000138074.10	SLC5A6	2	27422455	27435826	27172455	27685826	513371	rs2580761	2	27426362	A	G	0.3	-0.109592	0.0115866	-9.45847	70.9635	3.63895e-17	-0.00618429	0.0211645	-0.292201	0.084921	0.770736	0.76343	NA	0.0184035	0.0160674	1.14539	1.30956	0.252475	0.680706	NA
ENSG00000117533.10	VAMP4	1	171669300	171711387	171419300	171961387	542087	rs17649068	1	171713893	T	C	0.21	0.0838801	0.00925469	9.06353	65.7669	5.07544e-16	0.0554206	0.0173603	3.19237	9.89177	0.0016602	0.0644516	Magnifier	0.017199	0.0150116	1.14571	1.30734	0.252877	0.680898	NA
ENSG00000211772.4	TRBC2	7	142498725	142500432	142248725	142750432	501707	rs3134906	7	142505154	G	A	0.5	0.0588893	0.00918094	6.4143	35.6316	2.38386e-09	-0.018518	0.0171911	-1.07719	1.15855	0.281767	0.590064	NA	0.0130888	0.0113997	1.14817	1.30704	0.252931	0.680898	NA
ENSG00000108846.11	ABCC3	17	48712138	48769613	48462138	49019613	557475	rs3785912	17	48756937	T	C	0.3	-0.350675	0.0401505	-8.734	62.0753	3.30569e-15	-0.0771746	0.0623107	-1.23855	1.53075	0.215999	0.537911	NA	-0.038515	0.0336575	-1.14432	1.30556	0.2532	0.681104	NA
ENSG00000130414.7	NDUFA10	2	240831867	240964819	240581867	241214819	632952	rs7609118	2	240941703	A	C	0.34	-0.0815574	0.00729277	-11.1833	93.2971	4.50056e-22	0.0163227	0.013643	1.19642	1.41744	0.233826	0.550534	NA	0.0116451	0.0101868	1.14316	1.30441	0.253409	0.681146	NA
ENSG00000225507.1	AC069282.6	7	47996390	47996915	47746390	48246915	500525	rs3176565	7	48010184	A	G	0.1	0.197132	0.0213303	9.24188	67.0649	2.6272e-16	NA	NA	NA	NA	NA	NA	NA	0.0455145	0.0397479	1.14508	1.29995	0.254223	0.682815	NA
ENSG00000189152.6	GRAPL	17	19030782	19062489	18780782	19312489	531707	rs3785784	17	19195431	G	A	0.14	-0.154248	0.0227474	-6.78093	39.0661	4.09697e-10	0.0542382	0.042082	1.28887	1.63685	0.200758	0.523564	NA	-0.0398242	0.0346885	-1.14805	1.29885	0.254423	0.682836	NA
ENSG00000258515.1	RP11-203M5.7	14	20919464	20920077	20669464	21170077	500613	rs1320150	14	20920043	C	T	0.49	-0.153577	0.0107941	-14.2279	128.331	9.50155e-30	-0.011057	0.0220085	-0.502396	0.251361	0.616119	0.721791	NA	-0.023333	0.0204661	-1.14008	1.29755	0.25466	0.682953	NA
ENSG00000154319.10	FAM167A	8	11278972	11332224	11028972	11582224	553252	rs13277113	8	11349186	A	G	0.36	0.659434	0.0340075	19.3908	192.456	9.25024e-44	-0.0849304	0.0551596	-1.53972	2.36215	0.124311	0.450501	NA	0.0373223	0.0327068	1.14112	1.2959	0.254964	0.683249	NA
ENSG00000167065.9	DUSP18	22	31048038	31063877	30798038	31313877	515839	rs136369	22	31123292	C	T	0.19	-0.186448	0.0214057	-8.7102	61.3962	4.66707e-15	-0.0191251	0.0383545	-0.498639	0.248173	0.618365	0.722445	NA	0.0316188	0.0277334	1.14009	1.29464	0.255194	0.683346	NA
ENSG00000108244.12	KRT23	17	39078948	39093886	38828948	39343886	514938	rs2269860	17	39081546	G	A	0.39	0.367957	0.0515253	7.14129	44.0467	3.20631e-11	0.140729	0.0772855	1.8209	3.27798	0.0702151	0.362856	NA	0.0407608	0.0357253	1.14095	1.29356	0.255393	0.683362	NA
ENSG00000230069.3	LRRC37A15P	4	103648431	103651878	103398431	103901878	503447	rs223489	4	103680984	G	A	0.46	-0.265735	0.0172826	-15.3759	143.581	4.38786e-33	-0.0299258	0.0336999	-0.888008	0.783752	0.375996	0.638962	NA	0.0297898	0.0261701	1.13831	1.2917	0.255734	0.683758	NA
ENSG00000092758.11	COL9A3	20	61447596	61472511	61197596	61722511	524915	rs741758	20	61463501	C	T	0.4	-0.631714	0.0909089	-6.94887	42.0154	9.05586e-11	0.059139	0.0913014	0.647733	0.417798	0.518038	0.690933	NA	-0.0406266	0.0357061	-1.1378	1.29051	0.255954	0.683827	NA
ENSG00000233622.1	CYP2T2P	19	41314430	41317295	41064430	41567295	502865	rs2279011	19	41269288	T	G	0.5	-0.393904	0.0331511	-11.8821	101.836	6.0315e-24	-0.0095416	0.0496548	-0.192158	0.0369124	0.847643	0.777021	NA	0.0297287	0.026153	1.13672	1.28801	0.256415	0.684391	NA
ENSG00000196151.6	WDSUB1	2	160092304	160143310	159842304	160393310	551006	rs6761921	2	160123080	A	C	0.29	-0.170823	0.0159769	-10.6919	84.7321	3.41653e-20	0.0293082	0.0283639	1.03329	1.03664	0.308605	0.60329	NA	-0.0255127	0.022403	-1.13881	1.28669	0.256658	0.684391	NA
ENSG00000204920.6	ZNF155	19	44472014	44502477	44222014	44752477	530463	rs383133	19	44467096	G	T	0.21	-0.275146	0.0302711	-9.08941	66.6836	3.18772e-16	-0.0250881	0.0523972	-0.478806	0.229183	0.63213	0.728316	NA	-0.029302	0.0258083	-1.13537	1.28474	0.257019	0.684391	NA
ENSG00000179115.6	FARSA	19	13033293	13044851	12783293	13294851	511558	rs1010222	19	13048608	A	G	0.38	0.0580448	0.00699089	8.30293	57.7644	2.95465e-14	0.0198865	0.0133215	1.49282	2.20277	0.137763	0.466617	NA	-0.0138884	0.0122269	-1.13589	1.2838	0.257194	0.684391	NA
ENSG00000143382.9	ADAMTSL4	1	150521884	150533413	150271884	150783413	511529	rs376375898	1	150283931	G	GGCGTGAGCCACC	0.07	-0.358201	0.0468153	-7.65135	48.2071	3.83506e-12	0.276764	0.0792853	3.49073	11.8194	0.00058617	0.0331433	Dampener	-0.0446167	0.0393053	-1.13513	1.28331	0.257285	0.684391	NA
ENSG00000236397.2	DDX11L2	2	114356606	114359144	114106606	114609144	502538	rs11684486	2	114451680	A	G	0.3	1.04072	0.060594	17.1754	166.039	5.42445e-38	-0.0532675	0.0795965	-0.669218	0.420212	0.516831	0.690933	NA	-0.0346215	0.0304828	-1.13577	1.28307	0.25733	0.684391	NA
ENSG00000163412.8	EIF4E3	3	71724567	71803924	71474567	72053924	579357	rs6804667	3	71758015	A	C	0.33	-0.129835	0.0197312	-6.58019	38.2076	6.36037e-10	0.016895	0.0280061	0.603262	0.362847	0.546929	0.69634	NA	-0.0168032	0.0148354	-1.13264	1.28051	0.257804	0.684391	NA
ENSG00000176268.5	CYCSP34	13	41437735	41438038	41187735	41688038	500303	rs9532597	13	41432242	A	G	0.37	-0.142507	0.0132063	-10.7908	89.3853	3.24945e-21	0.0839373	0.0237265	3.53771	12.3116	0.000450155	0.0275305	Dampener	0.0241157	0.0212961	1.1324	1.28016	0.257869	0.684391	NA
ENSG00000113318.9	MSH3	5	79950467	80172279	79700467	80422279	721812	rs1650697	5	79950781	A	G	0.26	0.205768	0.0129151	15.9323	147.572	5.8834e-34	0.00741449	0.0252468	0.293681	0.0862356	0.769019	0.763	NA	0.0218974	0.0193337	1.1326	1.27996	0.257907	0.684391	NA
ENSG00000169692.8	AGPAT2	9	139567595	139581875	139317595	139831875	514280	rs4880119	9	139568047	G	A	0.21	-0.0910162	0.013563	-6.71062	39.8525	2.7389e-10	0.0380881	0.0282687	1.34736	1.79392	0.180449	0.510331	NA	0.0254106	0.0222805	1.14049	1.27716	0.258427	0.684942	NA
ENSG00000178252.13	WDR6	3	49044495	49053386	48794495	49303386	508891	rs6446253	3	48911443	C	T	0.31	0.138396	0.008123	17.0375	159.592	1.38963e-36	-0.0130615	0.015014	-0.869949	0.749129	0.386752	0.6435	NA	-0.0118787	0.0104767	-1.13382	1.27581	0.258679	0.684942	NA
ENSG00000131626.11	PPFIA1	11	70116806	70230509	69866806	70480509	613703	rs2282481	11	70179672	T	C	0.43	-0.0802833	0.00836808	-9.59399	70.3967	4.8501e-17	0.0233237	0.0163856	1.42343	2.01696	0.155551	0.485838	NA	-0.0142246	0.0124821	-1.1396	1.27525	0.258784	0.684942	NA
ENSG00000259652.1	RP11-797A18.3	15	77336022	77337502	77086022	77587502	501480	rs17383727	15	77573817	C	T	0.28	0.319565	0.0237398	13.4611	118.814	1.15026e-27	0.00719331	0.0443905	0.162046	0.0261267	0.871591	0.781606	NA	-0.0336892	0.0298322	-1.12929	1.27291	0.259222	0.684942	NA
ENSG00000101452.10	DHX35	20	37590942	37668366	37340942	37918366	577424	rs8118646	20	37600887	G	A	0.4	-0.0864159	0.00837515	-10.3181	81.8724	1.45164e-19	-0.00815326	0.0175892	-0.463539	0.214807	0.643026	0.729928	NA	0.0179996	0.0159578	1.12795	1.27014	0.25974	0.684942	NA
ENSG00000007516.9	BAIAP3	16	1383602	1399439	1133602	1649439	515837	rs8063	16	1374818	A	G	0.28	0.426789	0.0497591	8.5771	60.2689	8.27439e-15	0.220156	0.0697294	3.15729	9.82604	0.00172058	0.0644516	Magnifier	0.0392587	0.034822	1.12741	1.26864	0.260022	0.684942	NA
ENSG00000149577.11	SIDT2	11	117049449	117068160	116799449	117318160	518711	rs4938353	11	117046197	G	A	0.25	-0.386568	0.0230042	-16.8043	156.074	8.15772e-36	0.0420696	0.0401732	1.04721	1.09422	0.295538	0.599627	NA	-0.0226509	0.0200659	-1.12883	1.26827	0.260092	0.684942	NA
ENSG00000133731.5	IMPA1	8	82570196	82598928	82320196	82848928	528732	rs2975935	8	82553983	G	A	0.33	-0.131678	0.00919148	-14.3261	127.015	1.84368e-29	-0.0270161	0.0178551	-1.51308	2.27939	0.131103	0.457903	NA	-0.0167293	0.0148281	-1.12822	1.26792	0.260157	0.684942	NA
ENSG00000105270.10	CLIP3	19	36505562	36524245	36255562	36774245	518683	rs59690923	19	36583422	G	GA	0.11	0.441855	0.0380246	11.6203	97.7982	4.63259e-23	NA	NA	NA	NA	NA	NA	NA	0.0483572	0.0429265	1.12651	1.26682	0.260364	0.684942	NA
ENSG00000040487.8	PQLC2	1	19638820	19655794	19388820	19905794	516974	rs859218	1	19640676	T	C	0.35	-0.114205	0.0125264	-9.11713	67.0029	2.71104e-16	-0.00108301	0.0244051	-0.0443765	0.0019692	0.964605	0.797424	NA	-0.0212616	0.0188747	-1.12646	1.26668	0.260391	0.684942	NA
ENSG00000101421.3	CHMP4B	20	32399110	32442172	32149110	32692172	543062	rs736953	20	32415089	G	T	0.48	0.0706134	0.00874801	8.07194	51.7071	6.44278e-13	0.00236383	0.017305	0.136598	0.0186124	0.891484	0.78474	NA	-0.013832	0.0122512	-1.12903	1.26593	0.260532	0.684942	NA
ENSG00000223745.3	RP4-717I23.3	1	93727743	93811582	93477743	94061582	583839	rs2783492	1	93632041	C	T	0.17	-0.408329	0.0200635	-20.3518	193.486	5.51275e-44	0.0487299	0.0346681	1.40561	1.95726	0.161807	0.488864	NA	0.0260344	0.0231092	1.12658	1.26522	0.260666	0.684942	NA
ENSG00000261222.2	CTD-2006K23.1	17	72595979	72603368	72345979	72853368	507389	rs1699598	17	72564029	T	C	0.3	-0.559408	0.0586224	-9.54256	72.0179	2.13255e-17	0.0304413	0.087674	0.34721	0.118601	0.730557	0.754193	NA	-0.0476834	0.0423634	-1.12558	1.26479	0.260746	0.684942	NA
ENSG00000154122.8	ANKH	5	14704910	14871887	14454910	15121887	666977	rs835153	5	14877474	A	G	0.4	-0.183972	0.0188417	-9.76409	73.6483	9.33517e-18	-0.0254718	0.0311283	-0.818284	0.661259	0.416116	0.654098	NA	0.0213188	0.0189478	1.12513	1.2637	0.260952	0.684942	NA
ENSG00000117697.10	NSL1	1	212899495	212965124	212649495	213215124	565629	rs12404618	1	212927009	G	A	0.18	0.134907	0.00973699	13.8551	124.225	7.52089e-29	0.0231972	0.0181276	1.27966	1.63328	0.20125	0.523875	NA	0.0163598	0.0145515	1.12427	1.26129	0.261407	0.684942	NA
ENSG00000198131.9	ZNF544	19	58739960	58788815	58489960	59038815	548855	rs2168644	19	58788393	C	T	0.34	-0.114615	0.0139476	-8.21759	56.226	6.46016e-14	-0.016436	0.0253511	-0.648336	0.419738	0.517068	0.690933	NA	0.0201356	0.0178941	1.12527	1.2612	0.261425	0.684942	NA
ENSG00000172922.4	RNASEH2C	11	65482367	65488418	65232367	65738418	506051	rs3372	11	65485218	A	G	0.28	-0.0748893	0.0088779	-8.43548	58.8785	1.67718e-14	-6.80407e-05	0.017048	-0.00399113	1.5911e-05	0.996817	0.802776	NA	-0.0144067	0.0127846	-1.12688	1.261	0.261461	0.684942	NA
ENSG00000161980.5	POLR3K	16	96407	103628	-153593	353628	507221	rs2541593	16	103423	C	A	0.24	-0.20277	0.0133946	-15.1383	136.521	1.53474e-31	-0.0189973	0.0279554	-0.679557	0.460437	0.49742	0.684891	NA	0.0233465	0.0207678	1.12417	1.26026	0.261603	0.684942	NA
ENSG00000139194.3	RBP5	12	7276280	7281538	7026280	7531538	505258	rs3782924	12	7262154	T	C	0.41	0.366798	0.0251106	14.6073	135.492	2.57686e-31	0.00298256	0.0446974	0.0667277	0.00443846	0.946883	0.79447	NA	-0.0320411	0.0285346	-1.12289	1.25843	0.261948	0.685318	NA
ENSG00000144161.8	ZC3H8	2	112969102	113012713	112719102	113262713	543611	rs12477879	2	112969865	T	C	0.15	0.104845	0.0119126	8.8012	61.8838	3.64326e-15	-0.0367173	0.0232676	-1.57804	2.46181	0.116644	0.441911	NA	-0.0245779	0.0216512	-1.13518	1.25745	0.262134	0.685318	NA
ENSG00000147576.11	ADHFE1	8	67342420	67383836	67092420	67633836	541416	rs2059640	8	67379750	T	C	0.43	-0.226233	0.0173056	-13.0728	114.39	1.07046e-26	-0.00719451	0.0317489	-0.226606	0.0513205	0.820781	0.769862	NA	0.0244391	0.0217922	1.12146	1.25447	0.2627	0.685417	NA
ENSG00000102886.10	GDPD3	16	30116131	30125177	29866131	30375177	509046	rs67832915	16	30130493	C	A	0.46	-0.116192	0.0156705	-7.41467	47.2653	6.20005e-12	0.0144643	0.0307776	0.469963	0.220688	0.638516	0.729928	NA	0.0208137	0.0185724	1.12068	1.25384	0.262821	0.685417	NA
ENSG00000196295.7	AC005154.6	7	30555925	30634425	30305925	30884425	578500	rs38471	7	30592856	C	T	0.39	0.139308	0.0115612	12.0496	103.152	3.1034e-24	0.0297944	0.0192191	1.55025	2.38696	0.122351	0.448781	NA	-0.0152267	0.0135509	-1.12367	1.24947	0.263654	0.685417	NA
ENSG00000092108.16	SCFD1	14	31091318	31205018	30841318	31455018	613700	rs229145	14	31094515	G	C	0.48	-0.128202	0.0093379	-13.7292	129.805	4.52147e-30	0.0103515	0.0162968	0.635184	0.392412	0.531034	0.692285	NA	0.0138097	0.0123439	1.11875	1.24926	0.263695	0.685417	NA
ENSG00000188906.9	LRRK2	12	40590546	40763087	40340546	41013087	672541	rs937110	12	40528892	G	C	0.4	-0.140152	0.0198956	-7.04436	41.7814	1.02067e-10	0.0425015	0.0382814	1.11024	1.22635	0.268117	0.580495	NA	-0.0314025	0.0280842	-1.11815	1.24816	0.263905	0.685417	NA
ENSG00000111788.9	RP11-22B23.1	12	9429831	9466684	9179831	9716684	536853	rs2113899	12	9433483	T	C	0.46	0.61844	0.0296696	20.8442	206.336	8.6545e-47	-0.0624042	0.0461436	-1.35239	1.81162	0.178314	0.507462	NA	0.0291008	0.026036	1.11771	1.24709	0.264109	0.685417	NA
ENSG00000164403.10	SHROOM1	5	132157833	132166590	131907833	132416590	508757	rs12517292	5	132355147	T	C	0.17	-0.47173	0.0587298	-8.03221	53.5581	2.51051e-13	NA	NA	NA	NA	NA	NA	NA	0.0479306	0.0429154	1.11686	1.24509	0.264492	0.685417	NA
ENSG00000175581.9	MRPL48	11	73498361	73576178	73248361	73826178	577817	rs1723833	11	73512046	A	G	0.5	-0.146481	0.0129048	-11.3509	93.9464	3.24188e-22	0.00482823	0.0250632	0.192643	0.0367962	0.847881	0.777021	NA	0.0203477	0.0182186	1.11686	1.245	0.26451	0.685417	NA
ENSG00000183060.11	LYSMD4	15	100255902	100273766	100005902	100523766	517864	rs72760587	15	100269635	G	C	0.14	0.206755	0.0204394	10.1155	76.3054	2.43016e-18	-0.0141102	0.0372041	-0.379264	0.143326	0.704997	0.747324	NA	0.0291489	0.0259895	1.12156	1.24417	0.264668	0.685417	NA
ENSG00000120915.9	EPHX2	8	27348296	27403081	27098296	27653081	554785	rs10096092	8	27403777	G	A	0.11	0.240763	0.0342024	7.03937	43.8273	3.58662e-11	NA	NA	NA	NA	NA	NA	NA	-0.0378938	0.033939	-1.11653	1.24268	0.264955	0.685417	NA
ENSG00000163050.12	ADCK3	1	227085237	227175246	226835237	227425246	590009	rs3768424	1	227177444	G	A	0.41	0.163224	0.0131346	12.427	104.753	1.38351e-24	-0.0531948	0.0231395	-2.29887	4.77147	0.0289351	0.269994	NA	-0.0163577	0.0146525	-1.11637	1.24256	0.264978	0.685417	NA
ENSG00000241043.1	GVQW1	9	32566787	32568619	32316787	32818619	501832	rs597131	9	32537141	G	T	0.4	-0.132266	0.0151121	-8.7523	60.4216	7.65669e-15	-0.00743266	0.0313446	-0.237127	0.0557995	0.813263	0.768387	NA	-0.0330368	0.0295992	-1.11614	1.24217	0.265053	0.685417	NA
ENSG00000189171.9	S100A13	1	153591263	153606568	153341263	153856568	515305	rs28380060	1	153605909	G	A	0.32	0.190332	0.0169513	11.2281	91.0172	1.4243e-21	-0.00517418	0.0324231	-0.159583	0.025465	0.873214	0.78207	NA	0.0298518	0.0267226	1.1171	1.24197	0.265092	0.685417	NA
ENSG00000073578.12	SDHA	5	218356	256815	-31644	506815	538459	rs10434648	5	289217	C	A	0.2	-0.147038	0.0122816	-11.9723	101.03	9.06106e-24	0.035379	0.0199939	1.76949	3.08948	0.0787999	0.382726	NA	0.0165753	0.0148093	1.11924	1.24141	0.2652	0.685417	NA
ENSG00000229153.1	EPHA1-AS1	7	143104906	143220542	142854906	143470542	615636	rs10228407	7	143127771	G	T	0.49	0.363451	0.0381156	9.5355	72.1908	1.9536e-17	-0.12785	0.0596123	-2.14469	4.57162	0.0325058	0.280208	NA	-0.0318084	0.0284858	-1.11664	1.24134	0.265213	0.685417	NA
ENSG00000173852.9	DPY19L1	7	34968488	35077883	34718488	35327883	609395	rs329277	7	35080931	T	G	0.49	0.134936	0.0151189	8.92496	65.394	6.13259e-16	-0.034103	0.0256684	-1.3286	1.69581	0.192837	0.518745	NA	0.0195619	0.0175671	1.11355	1.23791	0.265875	0.685417	NA
ENSG00000223496.1	EXOSC6	16	70284134	70285833	70034134	70535833	501699	rs4985407	16	70285901	G	A	0.5	-0.202537	0.0124379	-16.2839	151.876	6.74501e-35	-0.039543	0.0247031	-1.60073	2.54567	0.110597	0.43324	NA	-0.0240875	0.0215956	-1.11539	1.23767	0.265921	0.685417	NA
ENSG00000173262.7	SLC2A14	12	7965108	8043744	7715108	8293744	578636	rs7970118	12	8057923	A	G	0.14	0.705433	0.0800906	8.80794	63.031	2.03476e-15	0.16895	0.119753	1.41082	1.98462	0.158904	0.485838	NA	-0.0588775	0.0528741	-1.11354	1.23674	0.266101	0.685417	NA
ENSG00000105352.6	CEACAM4	19	42125344	42133442	41875344	42383442	508098	rs8111279	19	42128202	G	A	0.46	-0.254811	0.0312911	-8.14326	55.1659	1.10777e-13	0.010527	0.0417219	0.252314	0.063548	0.800974	0.766046	NA	-0.0249623	0.0224312	-1.11284	1.23399	0.266632	0.685417	NA
ENSG00000112031.11	MTRF1L	6	153308497	153323820	153058497	153573820	515323	rs545323	6	153345309	C	T	0.27	0.224693	0.0132244	16.9907	159.452	1.49093e-36	-0.0389527	0.0271934	-1.43244	2.00978	0.156288	0.485838	NA	0.0263293	0.0236695	1.11237	1.23276	0.266871	0.685417	NA
ENSG00000228804.1	RP11-211G3.3	3	187420101	187451637	187170101	187701637	531536	rs1005099	3	187440506	C	A	0.5	0.120273	0.010329	11.6442	98.5347	3.19379e-23	0.00490997	0.0198382	0.2475	0.0612514	0.804529	0.766844	NA	-0.0197109	0.0177393	-1.11114	1.23263	0.266895	0.685417	NA
ENSG00000107798.13	LIPA	10	90973326	91174314	90723326	91424314	700988	rs1412444	10	91002927	T	C	0.4	0.332016	0.0209094	15.8788	150.602	1.28067e-34	0.0265743	0.0321972	0.825362	0.677381	0.41049	0.651975	NA	-0.0202809	0.0182533	-1.11109	1.2323	0.26696	0.685417	NA
ENSG00000237301.1	RP4-680D5.2	1	15912631	15930121	15662631	16180121	517490	rs11585044	1	15874158	C	A	0.45	-0.0674832	0.0104827	-6.43759	35.6162	2.40278e-09	0.0360917	0.020855	1.7306	2.94825	0.0859704	0.392439	NA	-0.0223376	0.0201162	-1.11043	1.22781	0.267833	0.685417	NA
ENSG00000100023.13	PPIL2	22	22006559	22054304	21756559	22304304	547745	rs5999098	22	22048862	T	C	0.35	0.0814655	0.00888825	9.16553	64.4309	9.99802e-16	-0.0135169	0.0170546	-0.792567	0.627158	0.4284	0.661411	NA	-0.0130571	0.0115962	-1.12599	1.2248	0.268421	0.685417	NA
ENSG00000240065.3	PSMB9	6	32811913	32827362	32561913	33077362	515449	rs1871667	6	32834229	G	A	0.42	0.164659	0.0134502	12.2421	104.576	1.51251e-24	0.0161704	0.0237588	0.680608	0.462937	0.496255	0.684891	NA	0.0179829	0.0162471	1.10684	1.22311	0.268751	0.685417	NA
ENSG00000152348.11	ATG10	5	81267844	81572676	81017844	81822676	804832	rs17245188	5	81469082	T	G	0.22	0.298385	0.022584	13.2122	117.326	2.43586e-27	0.0419354	0.0397581	1.05476	1.08088	0.2985	0.601756	NA	0.0320559	0.0289698	1.10653	1.22178	0.269012	0.685417	NA
ENSG00000179253.3	RP11-429E11.3	20	60292562	60294804	60042562	60544804	502242	rs6089489	20	60294388	T	C	0.32	-0.21883	0.0319199	-6.85558	41.1387	1.41802e-10	-0.00212221	0.0520352	-0.0407842	0.00166013	0.967499	0.798082	NA	-0.031551	0.028477	-1.10795	1.22141	0.269084	0.685417	NA
ENSG00000236242.1	MYO16-AS1	13	109816250	109853831	109566250	110103831	537581	rs9521265	13	109912326	A	C	0.25	-0.198393	0.0265395	-7.47538	46.8154	7.79985e-12	0.116658	0.0488761	2.3868	5.6493	0.0174624	0.21112	NA	0.0346194	0.0313095	1.10572	1.22035	0.269292	0.685417	NA
ENSG00000085382.7	HACE1	6	105175968	105307794	104925968	105557794	631826	rs9404586	6	105332814	G	A	0.46	0.0821797	0.011652	7.05286	43.1558	5.05491e-11	0.0209888	0.0218753	0.959476	0.918615	0.337839	0.622346	NA	0.0218128	0.0197356	1.10525	1.21932	0.269494	0.685417	NA
ENSG00000231074.4	HCG18	6	30255174	30294927	30005174	30544927	539753	rs11379256	6	30261975	AC	A	0.32	0.242754	0.0113219	21.4411	222.524	2.54586e-50	0.00700162	0.0207134	0.338024	0.114039	0.735592	0.75473	NA	0.0164157	0.0148427	1.10598	1.2176	0.269833	0.685417	NA
ENSG00000262728.1	AC123768.4	15	32898619	32907361	32648619	33157361	508742	rs8037102	15	32932650	A	G	0.22	0.166431	0.0201009	8.27976	54.4535	1.59169e-13	-0.0475924	0.0395919	-1.20207	1.44155	0.229888	0.545417	NA	0.0326023	0.0295625	1.10283	1.21336	0.270667	0.685417	NA
ENSG00000249096.2	RP11-290F5.1	4	185286336	185303460	185036336	185553460	517124	rs17624012	4	185286768	A	G	0.19	0.189169	0.0236266	8.0066	52.4907	4.32285e-13	0.0799583	0.0437503	1.8276	3.32252	0.0683368	0.35777	NA	-0.0373724	0.0338906	-1.10274	1.21323	0.270694	0.685417	NA
ENSG00000181104.6	F2R	5	76011868	76031606	75761868	76281606	519738	rs153311	5	76027823	A	C	0.27	-0.183499	0.0293306	-6.25624	35.0918	3.14531e-09	0.0160246	0.0431557	0.37132	0.13784	0.710438	0.748785	NA	-0.0294267	0.026577	-1.10722	1.21309	0.270721	0.685417	NA
ENSG00000111666.6	CHPT1	12	102090725	102137918	101840725	102387918	547193	rs2695284	12	102089318	G	A	0.45	-0.219142	0.0309043	-7.09098	42.7502	6.2194e-11	0.0310264	0.0514609	0.602913	0.361686	0.547571	0.69634	NA	-0.0390355	0.0353962	-1.10281	1.21263	0.270812	0.685417	NA
ENSG00000183475.8	ASB7	15	101142739	101191910	100892739	101441910	549171	rs12460	15	101109818	A	G	0.46	0.0470342	0.0071854	6.54581	35.1483	3.05533e-09	-0.000933564	0.0143429	-0.0650892	0.0042137	0.948243	0.79483	NA	0.0134131	0.0119776	1.11985	1.2119	0.270957	0.685417	NA
ENSG00000214106.3	PAXIP1-AS2	7	154720208	154741618	154470208	154991618	521410	rs11543936	7	154720259	C	T	0.42	0.147057	0.0117348	12.5317	106.718	5.13274e-25	0.0220402	0.0236328	0.932611	0.868757	0.3513	0.625892	NA	0.0227996	0.0206907	1.10193	1.21154	0.271028	0.685417	NA
ENSG00000211710.3	TRBV4-1	7	142013007	142013489	141763007	142263489	500482	rs73547394	7	141943405	A	C	0.27	-0.538052	0.0601395	-8.94674	64.0561	1.20929e-15	-0.016299	0.0921923	-0.176793	0.0308443	0.860588	0.779245	NA	-0.0413094	0.0375096	-1.1013	1.21079	0.271175	0.685417	NA
ENSG00000127580.11	WDR24	16	734622	740444	484622	990444	505822	rs4984683	16	746884	C	A	0.31	0.0734808	0.0102073	7.19883	45.984	1.19222e-11	0.0344441	0.0192561	1.78873	3.18603	0.0742703	0.372141	NA	0.0202862	0.0184218	1.1012	1.21071	0.271191	0.685417	NA
ENSG00000163512.9	AZI2	3	28356494	28390618	28106494	28640618	534124	rs9843464	3	28360092	A	G	0.48	0.0658673	0.0103515	6.36305	36.3384	1.6586e-09	-0.00927202	0.0211022	-0.439387	0.192323	0.66099	0.737277	NA	-0.020547	0.0186654	-1.10081	1.20983	0.271366	0.685417	NA
ENSG00000174837.10	EMR1	19	6887577	6940470	6637577	7190470	552893	rs606384	19	6910410	G	A	0.39	0.319671	0.0358614	8.91406	63.9977	1.24562e-15	0.0331624	0.0577869	0.573873	0.326714	0.5676	0.702372	NA	0.0348136	0.0316126	1.10126	1.20976	0.271379	0.685417	NA
ENSG00000111671.5	SPSB2	12	6980099	6998522	6730099	7248522	518423	rs2001004	12	6977359	G	A	0.41	0.417971	0.0222571	18.7792	186.504	1.84318e-42	-0.0390994	0.0376652	-1.03808	1.06288	0.302559	0.60255	NA	0.0214287	0.0194646	1.10091	1.20935	0.271461	0.685417	NA
ENSG00000205846.3	CLEC6A	12	8608522	8630926	8358522	8880926	522404	rs10770723	12	8608280	T	C	0.24	-0.26744	0.0321205	-8.32615	58.0369	2.57247e-14	-0.0691672	0.054197	-1.27622	1.60434	0.20529	0.52771	NA	-0.0379467	0.0344771	-1.10063	1.20926	0.271478	0.685417	NA
ENSG00000183309.7	ZNF623	8	144718183	144735900	144468183	144985900	517717	rs3750204	8	144732450	A	G	0.26	0.0968277	0.00947016	10.2245	79.1277	5.82219e-19	0.00391729	0.019676	0.19909	0.0395407	0.842381	0.77677	NA	0.019518	0.0176992	1.10276	1.2076	0.271809	0.685417	NA
ENSG00000061337.11	LZTS1	8	20103676	20161474	19853676	20411474	557798	rs1982959	8	20102878	A	G	0.21	0.340669	0.054998	6.1942	34.6281	3.99113e-09	0.159749	0.0750493	2.12859	4.4947	0.0340001	0.282423	NA	0.0444129	0.0403652	1.10028	1.20736	0.271856	0.685417	NA
ENSG00000136286.10	MYO1G	7	45002261	45018697	44752261	45268697	516436	rs6953826	7	45117538	A	G	0.22	-0.0745872	0.0117343	-6.35635	35.9333	2.0419e-09	NA	NA	NA	NA	NA	NA	NA	-0.0141083	0.0127815	-1.1038	1.20736	0.271856	0.685417	NA
ENSG00000124564.13	SLC17A3	6	25833294	25882514	25583294	26132514	549220	rs645279	6	25880494	T	C	0.25	-0.140431	0.011474	-12.2391	103.123	3.15031e-24	0.0367309	0.021535	1.70564	2.89114	0.0890678	0.394631	NA	0.0199128	0.0181165	1.09915	1.20604	0.272118	0.685417	NA
ENSG00000219755.1	RP1-199J3.5	6	100023588	100024332	99773588	100274332	500744	rs10223892	6	99973893	A	G	0.21	0.0736831	0.0107102	6.87972	40.448	2.01919e-10	0.0172558	0.0225478	0.765299	0.58522	0.444274	0.669029	NA	0.0191819	0.0174517	1.09914	1.20477	0.272371	0.685417	NA
ENSG00000268555.1	RP11-678G14.3	19	21753624	21770124	21503624	22020124	516500	rs8111313	19	21776847	A	T	0.36	-0.979841	0.0510733	-19.185	191.309	1.64687e-43	-0.195043	0.0756085	-2.57965	6.37941	0.0115451	0.176032	Magnifier	-0.0471879	0.0429576	-1.09848	1.20229	0.272864	0.685417	NA
ENSG00000140104.9	C14orf79	14	105452112	105476819	105202112	105726819	524707	rs2033932	14	105447075	T	C	0.24	0.145112	0.0189818	7.64477	49.4093	2.0776e-12	-0.0255233	0.0391448	-0.652022	0.417591	0.518142	0.690933	NA	-0.0329613	0.0299913	-1.09903	1.20219	0.272884	0.685417	NA
ENSG00000159128.10	IFNGR2	21	34775202	34851655	34525202	35101655	576453	rs9808753	21	34787312	G	A	0.18	0.116056	0.0138701	8.36731	56.7861	4.85894e-14	NA	NA	NA	NA	NA	NA	NA	0.0194712	0.0177451	1.09727	1.20209	0.272905	0.685417	NA
ENSG00000090612.16	ZNF268	12	133707570	133783698	133457570	134033698	576128	rs149373710	12	133776196	G	A	0.24	0.143443	0.0168119	8.53227	60.6197	6.92393e-15	-0.0239908	0.0304461	-0.787978	0.61992	0.431077	0.663153	NA	0.0255886	0.0231898	1.10344	1.20183	0.272957	0.685417	NA
ENSG00000122873.7	CISD1	10	60028818	60049346	59778818	60299346	520528	rs1199103	10	59947231	G	A	0.27	-0.248792	0.0115588	-21.524	215.74	7.68591e-49	NA	NA	NA	NA	NA	NA	NA	0.0234324	0.0213577	1.09714	1.20181	0.272961	0.685417	NA
ENSG00000196511.9	TPK1	7	144149034	144533488	143899034	144783488	884454	rs6962350	7	144524224	T	G	0.47	-0.139704	0.015969	-8.74849	63.0885	1.97627e-15	-0.0431357	0.0296696	-1.45387	2.09245	0.148028	0.482581	NA	-0.0234854	0.0213986	-1.09752	1.20092	0.273138	0.685417	NA
ENSG00000156206.9	C15orf26	15	81299374	81441516	81049374	81691516	642142	rs1879454	15	81377717	C	A	0.21	0.222997	0.032409	6.88069	41.3014	1.30475e-10	0.0489869	0.054293	0.902268	0.81282	0.367288	0.633702	NA	0.0407365	0.0371356	1.09697	1.20089	0.273143	0.685417	NA
ENSG00000152457.13	DCLRE1C	10	14939358	14996431	14689358	15246431	557073	rs12259906	10	14920102	G	T	0.3	0.122167	0.0120506	10.1378	72.7948	1.43858e-17	8.77197e-05	0.0221516	0.00395997	1.55867e-05	0.99685	0.802776	NA	0.020554	0.0186899	1.09974	1.20077	0.273167	0.685417	NA
ENSG00000204713.6	TRIM27	6	28870779	28891766	28620779	29141766	520987	rs6931823	6	28916710	C	G	0.47	-0.120294	0.0126048	-9.54352	70.6652	4.23291e-17	-0.0158523	0.0229906	-0.68951	0.475068	0.490665	0.684891	NA	-0.0148884	0.0135359	-1.09992	1.20069	0.273183	0.685417	NA
ENSG00000196821.5	C6orf106	6	34555065	34664636	34305065	34914636	609571	rs2744972	6	34659054	T	C	0.19	0.0813149	0.00851755	9.54675	70.6028	4.36899e-17	0.0252125	0.0177594	1.41967	2.01006	0.156259	0.485838	NA	-0.0131092	0.0119597	-1.09611	1.19956	0.27341	0.685417	NA
ENSG00000237517.4	DGCR5	22	18958027	19018755	18708027	19268755	560728	rs2525035	22	19082346	T	C	0.5	0.208955	0.0192332	10.8643	85.6883	2.10655e-20	-0.0135541	0.0368953	-0.367366	0.134933	0.713371	0.750362	NA	0.0283375	0.0258651	1.09559	1.19786	0.273749	0.685417	NA
ENSG00000225282.1	AP000350.6	22	24269087	24271761	24019087	24521761	502674	rs5751771	22	24258777	T	C	0.48	0.186385	0.00980693	19.0054	178.577	9.9105e-41	-0.0599411	0.0204094	-2.93693	8.52812	0.003497	0.0961429	Dampener	0.0202942	0.0185391	1.09467	1.19584	0.274154	0.685417	NA
ENSG00000144791.5	LIMD1	3	45596886	45727830	45346886	45977830	630944	rs1962892	3	45712301	C	T	0.2	0.0808776	0.0116567	6.93828	41.9236	9.49111e-11	-0.0255219	0.0208044	-1.22676	1.49755	0.221048	0.539432	NA	-0.0166465	0.0152183	-1.09385	1.19433	0.274457	0.685417	NA
ENSG00000220517.2	ASS1P1	6	25023475	25024711	24773475	25274711	501236	rs2183067	6	25015681	G	T	0.41	0.165131	0.022678	7.28155	46.6854	8.33459e-12	-0.0209763	0.0410359	-0.511169	0.255642	0.61313	0.721539	NA	0.0315304	0.0283736	1.11126	1.19391	0.274542	0.685417	NA
ENSG00000181240.9	SLC25A41	19	6426048	6433790	6176048	6683790	507742	rs2860185	19	6436222	C	T	0.44	0.16652	0.0102656	16.2211	152.426	5.11251e-35	0.034862	0.0186897	1.86531	3.43772	0.0637236	0.350289	NA	0.0169455	0.0154953	1.09359	1.19321	0.274683	0.685417	NA
ENSG00000205356.5	TECPR1	7	97843936	97881563	97593936	98131563	537627	rs6949718	7	97924483	A	G	0.45	-0.086299	0.0105545	-8.17655	54.839	1.30818e-13	-0.00580969	0.0177806	-0.326744	0.106224	0.744485	0.756022	NA	-0.0133722	0.012176	-1.09825	1.19312	0.274701	0.685417	NA
ENSG00000198610.6	AKR1C4	10	5237425	5260912	4987425	5510912	523487	rs7081029	10	5333043	T	C	0.23	-0.0780229	0.0118312	-6.59467	37.7544	8.0237e-10	0.000890542	0.0233706	0.0381053	0.00144955	0.96963	0.798082	NA	0.021754	0.0198375	1.09661	1.19215	0.274896	0.685417	NA
ENSG00000123609.6	NMI	2	152126979	152146571	151876979	152396571	519592	rs1048135	2	152139416	A	G	0.46	0.0805705	0.0122699	6.56653	38.5898	5.22912e-10	0.0279165	0.0220532	1.26587	1.59256	0.206961	0.52771	NA	0.0188436	0.017238	1.09314	1.19191	0.274944	0.685417	NA
ENSG00000231711.2	LINC00899	22	46435787	46440733	46185787	46690733	504946	rs8136517	22	46439433	C	T	0.12	-0.352587	0.0435222	-8.1013	53.1181	3.14091e-13	NA	NA	NA	NA	NA	NA	NA	-0.0370153	0.0337964	-1.09525	1.19128	0.275071	0.685417	NA
ENSG00000023892.9	DEF6	6	35265595	35289548	35015595	35539548	523953	rs9469958	6	35166701	A	T	0.31	-0.109818	0.0102852	-10.6773	85.0318	2.936e-20	-0.0143695	0.0166372	-0.863698	0.740405	0.389531	0.644855	NA	0.0113614	0.0103713	1.09546	1.19001	0.275328	0.685417	NA
ENSG00000102309.8	PIN4	23	71401203	71522776	71151203	71772776	621573	rs6525591	23	71406301	G	A	0.39	-0.105476	0.0161201	-6.54311	37.2913	1.01739e-09	-0.0750541	0.0300683	-2.49612	5.92212	0.014952	0.205207	NA	0.0279484	0.025364	1.10189	1.18986	0.275358	0.685417	NA
ENSG00000105993.10	DNAJB6	7	157128075	157210133	156878075	157460133	582058	rs12154713	7	157141144	C	T	0.5	0.160822	0.0131287	12.2497	103.537	2.55584e-24	-0.023961	0.0235947	-1.01553	1.02958	0.310258	0.60329	NA	-0.0153353	0.0138933	-1.10379	1.18649	0.276039	0.686593	NA
ENSG00000230124.2	RP5-1180C10.2	1	180238788	180245359	179988788	180495359	506571	rs10914005	1	180445616	C	T	0.44	0.127805	0.0180258	7.0901	42.2436	8.05833e-11	0.00459425	0.0336622	0.136481	0.0185999	0.89152	0.78474	NA	0.0272777	0.0250192	1.09027	1.18507	0.276327	0.686593	NA
ENSG00000242779.2	ZNF702P	19	53471504	53541151	53221504	53791151	569647	rs329727	19	53484360	C	T	0.38	0.326302	0.0448178	7.28063	45.3076	1.68398e-11	0.105084	0.0603802	1.74037	3.01664	0.0824139	0.389535	NA	-0.0346429	0.031807	-1.08916	1.18435	0.276471	0.686593	NA
ENSG00000143315.5	PIGM	1	159997462	160001783	159747462	160251783	504321	rs2185214	1	159976751	G	A	0.12	0.151581	0.0187688	8.07624	55.7165	8.37117e-14	NA	NA	NA	NA	NA	NA	NA	-0.031077	0.0285528	-1.0884	1.18251	0.276846	0.686593	NA
ENSG00000083097.10	DOPEY1	6	83777385	83881069	83527385	84131069	603684	rs4706980	6	83838673	A	G	0.12	-0.200494	0.012524	-16.0088	144.181	3.2432e-33	NA	NA	NA	NA	NA	NA	NA	-0.0229256	0.0210625	-1.08846	1.18215	0.276919	0.686593	NA
ENSG00000107077.13	KDM4C	9	6720863	7175648	6470863	7425648	954785	rs7022054	9	7173500	A	G	0.39	-0.044265	0.00618141	-7.16099	44.5575	2.46993e-11	0.0130417	0.0122995	1.06035	1.11127	0.291806	0.596497	NA	-0.0112833	0.0102845	-1.09711	1.18068	0.277217	0.686593	NA
ENSG00000250490.1	CTD-2324F15.2	5	6310554	6339997	6060554	6589997	529443	rs4592	5	6372248	A	G	0.46	0.207972	0.0172663	12.045	101.059	8.92951e-24	0.0191954	0.0351035	0.546823	0.298814	0.584627	0.709078	NA	0.0271388	0.0249461	1.0879	1.18016	0.277324	0.686593	NA
ENSG00000211734.3	TRBV5-1	7	142020496	142021363	141770496	142271363	500867	rs1155458	7	142040894	T	C	0.34	-0.213503	0.0331232	-6.44573	36.9151	1.23385e-09	0.0542922	0.0537936	1.00927	1.01368	0.314022	0.604383	NA	0.0294488	0.0269722	1.09182	1.17986	0.277385	0.686593	NA
ENSG00000127377.4	CRYGN	7	151125921	151137899	150875921	151387899	511978	rs12539860	7	151135503	T	C	0.38	0.252853	0.0165698	15.2599	142.234	8.64235e-33	-0.0350045	0.0293752	-1.19163	1.41732	0.233845	0.550534	NA	0.0215282	0.0198348	1.08537	1.17583	0.278206	0.688068	NA
ENSG00000165650.7	PDZD8	10	119040000	119134978	118790000	119384978	594978	rs1772810	10	119157485	C	A	0.23	0.231982	0.0192791	12.0328	100.971	9.33201e-24	0.0115715	0.0344428	0.335962	0.112212	0.737639	0.754926	NA	0.0236516	0.0217914	1.08536	1.17503	0.27837	0.688068	NA
ENSG00000137944.12	CCBL2	1	89401456	89458636	89151456	89708636	557180	rs12749373	1	89419575	C	T	0.44	-0.113031	0.00984694	-11.4788	94.6954	2.22056e-22	-0.00400773	0.019206	-0.20867	0.0432855	0.835189	0.774287	NA	0.0162226	0.0149456	1.08544	1.17348	0.278687	0.68837	NA
ENSG00000196388.4	INCA1	17	4891425	4900905	4641425	5150905	509480	rs2240289	17	4905127	G	A	0.16	0.133187	0.0154152	8.63995	59.3962	1.28918e-14	NA	NA	NA	NA	NA	NA	NA	-0.0311348	0.0285988	-1.08867	1.16838	0.279734	0.688682	NA
ENSG00000254614.1	AP003068.23	11	64945077	64949305	64695077	65199305	504228	rs3953797	11	64948277	C	A	0.31	-0.514328	0.0348183	-14.7718	139.158	4.06847e-32	-0.0641873	0.0520824	-1.23242	1.50549	0.219828	0.538986	NA	-0.0339657	0.0314129	-1.08127	1.16733	0.279951	0.688682	NA
ENSG00000259962.1	RP11-44F14.4	16	53395931	53397590	53145931	53647590	501659	rs9922011	16	53412272	G	T	0.2	0.188049	0.0234359	8.02397	53.7645	2.26016e-13	NA	NA	NA	NA	NA	NA	NA	-0.0384074	0.0355218	-1.08124	1.16702	0.280015	0.688682	NA
ENSG00000170464.5	DNAJC18	5	138744279	138780180	138494279	139030180	535901	rs11242465	5	138762305	T	G	0.31	0.150656	0.0126555	11.9043	98.3086	3.58003e-23	0.0168874	0.0263613	0.640615	0.410082	0.521928	0.691526	NA	0.0238605	0.0220624	1.0815	1.16683	0.280053	0.688682	NA
ENSG00000122783.12	C7orf49	7	134777115	134855547	134527115	135105547	578432	rs7801653	7	134736140	C	T	0.48	-0.179266	0.0125536	-14.2801	130.487	3.20658e-30	-0.0473901	0.0236608	-2.0029	3.8851	0.0487164	0.315313	NA	-0.0166002	0.0153534	-1.0812	1.16532	0.280366	0.688682	NA
ENSG00000174469.13	CNTNAP2	7	145813453	148118090	145563453	148368090	2804637	rs2373340	7	148001246	A	G	0.32	-0.775083	0.0483321	-16.0366	149.109	2.71451e-34	-0.00105559	0.0780284	-0.0135283	0.000182559	0.98922	0.801868	NA	-0.0351862	0.0326199	-1.07867	1.16157	0.28114	0.688682	NA
ENSG00000189266.7	PNRC2	1	24285599	24289952	24035599	24539952	504353	rs115920946	1	24300849	G	A	0.38	-0.0620177	0.0069177	-8.96509	63.8427	1.34762e-15	0.0157797	0.0128346	1.22947	1.4777	0.224135	0.541356	NA	-0.011545	0.0106779	-1.08121	1.16138	0.28118	0.688682	NA
ENSG00000028528.10	SNX1	15	64386322	64438289	64136322	64688289	551967	rs12591947	15	64436455	C	A	0.43	0.0669165	0.00570422	11.731	95.0221	1.88267e-22	0.00656092	0.0100688	0.651611	0.424008	0.514944	0.690933	NA	-0.00838038	0.00773054	-1.08406	1.16001	0.281463	0.688682	NA
ENSG00000137601.11	NEK1	4	170314426	170533780	170064426	170783780	719354	rs2331719	4	170589136	C	T	0.38	0.0753584	0.010277	7.3327	46.0104	1.17628e-11	0.0119665	0.0199348	0.60028	0.359839	0.548596	0.697198	NA	-0.0192626	0.0178759	-1.07757	1.15822	0.281835	0.688682	NA
ENSG00000196756.7	SNHG17	20	37049235	37063996	36799235	37313996	514761	rs788343	20	37059070	T	C	0.2	0.428011	0.0175573	24.3779	245.309	2.73603e-55	0.0372752	0.0293144	1.27157	1.60992	0.204503	0.527402	NA	0.0200658	0.0186595	1.07537	1.15425	0.282662	0.688682	NA
ENSG00000213079.5	SCAF8	6	155054459	155155192	154804459	155405192	600733	rs12199781	6	155162121	G	T	0.46	0.0449467	0.00619907	7.25056	45.9579	1.20824e-11	0.00545417	0.011548	0.472303	0.223002	0.636762	0.72965	NA	-0.00999515	0.00926768	-1.0785	1.15312	0.282897	0.688682	NA
ENSG00000234484.1	RP1-55C23.7	6	133073814	133075090	132823814	133325090	501276	rs1883613	6	133077063	C	T	0.38	0.36419	0.0299735	12.1504	102.656	3.98614e-24	0.159078	0.0547249	2.90686	8.30764	0.00394787	0.101386	Magnifier	-0.0390967	0.0358391	-1.0909	1.15287	0.28295	0.688682	NA
ENSG00000135341.13	MAP3K7	6	91223292	91296764	90973292	91546764	573472	rs157425	6	91275982	T	G	0.33	0.0491342	0.00438145	11.2141	90.8955	1.51465e-21	-0.0118657	0.00901844	-1.31572	1.72714	0.188777	0.515935	NA	-0.0091067	0.00848153	-1.07371	1.1511	0.283319	0.688682	NA
ENSG00000117054.9	ACADM	1	76190036	76253260	75940036	76503260	563224	rs78217566	1	76140410	G	GAA	0.26	0.139452	0.0139605	9.98902	77.3876	1.40492e-18	0.0221727	0.0266844	0.830922	0.68657	0.407333	0.651341	NA	0.0182219	0.0169525	1.07488	1.14992	0.283566	0.688682	NA
ENSG00000164530.9	PI16	6	36922209	36932613	36672209	37182613	510404	rs753635	6	36934762	A	G	0.15	0.593707	0.0656251	9.04694	66.0628	4.36772e-16	NA	NA	NA	NA	NA	NA	NA	0.0386769	0.0360096	1.07407	1.14963	0.283627	0.688682	NA
ENSG00000005156.7	LIG3	17	33307513	33332083	33057513	33582083	524570	rs2074518	17	33324382	T	C	0.4	-0.0891322	0.00766001	-11.636	96.1612	1.05898e-22	0.0206185	0.0152228	1.35445	1.82526	0.176689	0.506203	NA	-0.0133823	0.0122174	-1.09534	1.14956	0.283641	0.688682	NA
ENSG00000258790.1	KIAA0391	14	35591755	35786680	35341755	36036680	694925	rs200016708	14	35758702	CT	C	0.1	0.116539	0.0166594	6.99538	45.2408	1.74234e-11	NA	NA	NA	NA	NA	NA	NA	-0.0336718	0.0313856	-1.07284	1.14925	0.283707	0.688682	NA
ENSG00000163597.10	SNHG16	17	74553848	74561430	74303848	74811430	507582	rs3744050	17	74557976	A	G	0.28	0.356429	0.0160161	22.2545	219.111	1.4133e-49	-0.0255364	0.030462	-0.838303	0.702058	0.402093	0.647935	NA	0.0248461	0.0231343	1.07399	1.14903	0.283751	0.688682	NA
ENSG00000058453.12	CROCC	1	17066768	17299474	16816768	17549474	732706	rs6691985	1	17289911	T	C	0.3	0.182467	0.0146035	12.4947	102.979	3.38741e-24	0.00659185	0.0278027	0.237094	0.0561768	0.812644	0.768387	NA	0.019736	0.0183574	1.0751	1.14897	0.283765	0.688682	NA
ENSG00000249274.1	PDLIM1P4	3	98501032	98502037	98251032	98752037	501005	rs2439220	3	98590775	G	A	0.45	0.184695	0.0197808	9.33711	67.0435	2.65579e-16	0.151317	0.0391542	3.86464	14.4177	0.000146417	0.0114154	Magnifier	-0.0317726	0.0294854	-1.07757	1.14853	0.283858	0.688682	NA
ENSG00000124491.11	F13A1	6	6144318	6321246	5894318	6571246	676928	rs11243081	6	6337506	T	C	0.29	0.268567	0.0362316	7.41251	46.8175	7.79126e-12	-0.0575505	0.0587218	-0.980054	0.959258	0.327374	0.616626	NA	0.0348442	0.0322381	1.08084	1.14794	0.28398	0.688682	NA
ENSG00000106605.6	BLVRA	7	43798279	43846939	43548279	44096939	548660	rs699512	7	43810764	G	A	0.17	-0.183045	0.0219699	-8.33163	56.3887	5.94706e-14	0.0478704	0.0362734	1.31971	1.69734	0.192637	0.51867	NA	0.0257195	0.0239371	1.07446	1.14753	0.284067	0.688682	NA
ENSG00000119383.15	PPP2R4	9	131873229	131911225	131623229	132161225	537996	rs2541161	9	131884802	T	C	0.32	-0.0980528	0.0082366	-11.9045	99.6658	1.80413e-23	-0.0417899	0.0163722	-2.55249	6.37558	0.0115701	0.176032	Magnifier	0.0116208	0.0108489	1.07115	1.14542	0.28451	0.688682	NA
ENSG00000177989.9	ODF3B	22	50968139	50971009	50718139	51221009	502870	rs470119	22	50966914	T	C	0.41	-0.164812	0.0251554	-6.55175	38.1262	6.63124e-10	0.110111	0.0373325	2.94947	8.35613	0.00384388	0.101386	Dampener	-0.0288242	0.0268781	-1.07241	1.14426	0.284754	0.688682	NA
ENSG00000230732.3	AC127904.2	3	196639821	196641450	196389821	196891450	501629	rs555582	3	196665854	A	G	0.46	0.109355	0.0120687	9.06103	66.2554	3.96114e-16	-0.100751	0.0236848	-4.2538	17.6002	2.72556e-05	0.00355121	Dampener	0.0228829	0.021397	1.06944	1.14182	0.285268	0.688682	NA
ENSG00000269956.1	MKNK1-AS1	1	47004368	47035927	46754368	47285927	531559	rs3766236	1	47047441	G	A	0.33	0.172699	0.0186812	9.24449	69.2233	8.79211e-17	0.0364111	0.03669	0.992401	0.983435	0.321352	0.61027	NA	-0.0324245	0.0302197	-1.07296	1.14136	0.285366	0.688682	NA
ENSG00000255733.1	IFNG-AS1	12	68383225	68628466	68133225	68878466	745241	rs12228471	12	68421622	T	C	0.3	0.76778	0.0377765	20.3243	200.578	1.5621e-45	-0.0159959	0.06972	-0.229431	0.0526091	0.818584	0.769862	NA	-0.0461991	0.0432129	-1.06911	1.14117	0.285405	0.688682	NA
ENSG00000132881.7	RSG1	1	16558195	16563657	16308195	16813657	505462	rs1008529	1	16582686	G	A	0.34	0.102929	0.0136527	7.53915	47.6496	5.09618e-12	0.00430462	0.0264162	0.162954	0.0265019	0.870681	0.781606	NA	0.0261152	0.0243648	1.07184	1.14032	0.285586	0.688682	NA
ENSG00000178425.9	NT5DC1	6	116422012	116570660	116172012	116820660	648648	rs1547030	6	116418158	G	A	0.43	-0.0622062	0.00977227	-6.36558	34.2888	4.751e-09	0.00224031	0.0176742	0.126756	0.016016	0.899293	0.786614	NA	0.0158006	0.0147899	1.06834	1.13894	0.285876	0.688682	NA
ENSG00000117602.7	RCAN3	1	24829387	24867530	24579387	25117530	538143	rs11805096	1	24828929	A	G	0.09	0.169094	0.0196407	8.60936	61.8796	3.65117e-15	NA	NA	NA	NA	NA	NA	NA	0.0231715	0.021648	1.07038	1.13891	0.285883	0.688682	NA
ENSG00000273448.1	RP11-166O4.6	7	66798034	66799370	66548034	67049370	501336	rs956523	7	66832426	C	T	0.34	0.0885315	0.0114976	7.7	51.5672	6.91879e-13	0.0369933	0.0231958	1.59483	2.53491	0.111353	0.433348	NA	0.0231847	0.0217141	1.06773	1.13833	0.286006	0.688682	NA
ENSG00000120708.12	TGFBI	5	135364584	135399507	135114584	135649507	534923	rs10079806	5	135335229	C	A	0.16	-0.289415	0.0380752	-7.60112	49.1038	2.4277e-12	-0.0461354	0.0536455	-0.860005	0.720006	0.396142	0.646663	NA	0.0322317	0.0301679	1.06841	1.13832	0.286007	0.688682	NA
ENSG00000257093.2	KIAA1147	7	141356528	141401953	141106528	141651953	545425	rs11773340	7	141316834	T	C	0.42	0.062514	0.0091522	6.83049	40.888	1.61205e-10	-0.0221943	0.0171407	-1.29484	1.67107	0.196116	0.521586	NA	-0.0112445	0.0105303	-1.06783	1.13828	0.286016	0.688682	NA
ENSG00000060982.10	BCAT1	12	24964295	25102393	24714295	25352393	638098	rs16928173	12	25051265	T	G	0.19	0.474557	0.0626906	7.56982	48.166	3.91616e-12	NA	NA	NA	NA	NA	NA	NA	-0.054318	0.0500333	-1.08564	1.13822	0.286029	0.688682	NA
ENSG00000221957.4	KIR2DS4	19	55344131	55360024	55094131	55610024	515893	rs145117817	19	55326739	G	A	0.47	0.981967	0.0760091	12.9191	112.717	2.48921e-26	0.0604188	0.088393	0.683525	0.461056	0.497131	0.684891	NA	0.0406438	0.0380638	1.06778	1.13817	0.286039	0.688682	NA
ENSG00000232098.2	CTD-2619J13.14	19	58915605	58919851	58665605	59169851	504246	rs3764533	19	58929194	G	A	0.45	0.076464	0.0115838	6.60094	41.1611	1.40182e-10	0.0210025	0.0222899	0.942246	0.886781	0.346351	0.625462	NA	-0.0225477	0.0211301	-1.06709	1.13697	0.286293	0.688682	NA
ENSG00000251136.4	RP11-37B2.1	8	90621638	90769955	90371638	91019955	648317	rs218908	8	90741114	C	A	0.45	0.111427	0.0166069	6.70966	38.7003	4.94121e-10	-0.0467364	0.032116	-1.45524	2.10759	0.14657	0.480673	NA	-0.0290295	0.0272132	-1.06674	1.13593	0.286514	0.688682	NA
ENSG00000136628.13	EPRS	1	220141943	220220000	219891943	220470000	578057	rs1061160	1	220154768	T	C	0.4	-0.0638051	0.00928009	-6.87548	41.6946	1.06705e-10	0.0209467	0.0170252	1.23034	1.50994	0.219149	0.538986	NA	-0.0132345	0.0123511	-1.07153	1.13501	0.286709	0.688682	NA
ENSG00000117009.7	KMO	1	241695434	241758944	241445434	242008944	563510	rs6429277	1	241697659	T	A	0.07	-0.26698	0.031276	-8.53626	58.2608	2.29571e-14	NA	NA	NA	NA	NA	NA	NA	-0.0407426	0.0382395	-1.06546	1.13247	0.287249	0.688682	NA
ENSG00000168615.7	ADAM9	8	38854388	38962663	38604388	39212663	608275	rs7015505	8	38901877	C	T	0.45	-0.0976754	0.0148494	-6.57775	37.0271	1.16501e-09	0.0466052	0.0269002	1.73252	2.96824	0.0849142	0.392439	NA	0.0195529	0.0182867	1.06924	1.13154	0.287447	0.688682	NA
ENSG00000255587.3	RAB44	6	36683256	36699870	36433256	36949870	516614	rs1894559	6	36670400	C	T	0.44	0.175058	0.0270659	6.46784	37.669	8.38246e-10	-0.0849183	0.0551609	-1.53947	2.33321	0.12664	0.452183	NA	0.0349852	0.032849	1.06503	1.12876	0.288039	0.688682	NA
ENSG00000119977.16	TCTN3	10	97423158	97453900	97173158	97703900	530742	rs10748642	10	97502041	A	G	0.47	-0.0822539	0.00861375	-9.54915	69.7827	6.62126e-17	-0.00643702	0.0159047	-0.404725	0.163447	0.686002	0.741568	NA	-0.0141161	0.0132694	-1.06381	1.12759	0.288291	0.688682	NA
ENSG00000188747.4	NOXA1	9	140317802	140328858	140067802	140578858	511056	rs28787940	9	140315025	A	G	0.33	0.156275	0.0209172	7.47112	46.6565	8.45852e-12	0.0116809	0.0407426	0.286699	0.081738	0.774956	0.764226	NA	0.0287742	0.0270809	1.06253	1.12679	0.288461	0.688682	NA
ENSG00000068028.13	RASSF1	3	50367219	50378411	50117219	50628411	511192	rs4688725	3	50378176	G	T	0.17	-0.151997	0.0133762	-11.3633	93.8759	3.35943e-22	0.00254852	0.0148663	0.171429	0.0293043	0.864078	0.779602	NA	-0.0122592	0.0115314	-1.06312	1.12366	0.289132	0.688682	NA
ENSG00000064012.17	CASP8	2	202098166	202152434	201848166	202402434	554268	rs1035142	2	202153078	G	T	0.46	0.130768	0.00959208	13.6329	122.039	2.26395e-28	-0.0367893	0.0178157	-2.06499	4.23553	0.0395863	0.300327	NA	-0.0135829	0.0128078	-1.06052	1.12257	0.289367	0.688682	NA
ENSG00000154134.10	ROBO3	11	124735282	124751366	124485282	125001366	516084	rs10790713	11	124747333	G	A	0.34	0.360434	0.0362656	9.93872	78.1833	9.39093e-19	-0.140485	0.0591732	-2.37412	5.54073	0.0185788	0.21923	NA	-0.0289146	0.0272721	-1.06022	1.12211	0.289465	0.688682	NA
ENSG00000119446.9	RBM18	9	124999903	125027118	124749903	125277118	527215	rs1060586	9	125003679	A	G	0.47	0.0575502	0.00737181	7.80679	50.9937	9.26638e-13	0.00983267	0.0131211	0.749376	0.560786	0.453944	0.672796	NA	-0.0110175	0.0103944	-1.05995	1.12181	0.289528	0.688682	NA
ENSG00000197142.6	ACSL5	10	114133776	114188138	113883776	114438138	554362	rs17129748	10	114142399	C	T	0.46	-0.113534	0.00861256	-13.1824	114.852	8.47916e-27	-0.00086013	0.0152392	-0.0564421	0.00317895	0.955037	0.795707	NA	0.010614	0.0100065	1.06071	1.12163	0.289568	0.688682	NA
ENSG00000271581.1	XXbac-BPG248L24.12	6	31324424	31325414	31074424	31575414	500990	rs9264765	6	31249478	G	A	0.31	0.119155	0.0188174	6.33216	35.9685	2.00538e-09	0.137126	0.0341289	4.01788	15.3108	9.11919e-05	0.00803757	Magnifier	-0.0271563	0.0253802	-1.06998	1.12162	0.289569	0.688682	NA
ENSG00000109756.4	RAPGEF2	4	160025330	160281321	159775330	160531321	755991	rs550427	4	159886672	T	G	0.42	-0.0767004	0.0121686	-6.30313	35.3953	2.69132e-09	-0.0142469	0.0240523	-0.592331	0.350635	0.553754	0.697447	NA	0.0156665	0.0147772	1.06018	1.12162	0.289571	0.688682	NA
ENSG00000149262.12	INTS4	11	77589766	77705724	77339766	77955724	615958	rs7110924	11	77454357	C	G	0.28	-0.0667156	0.00944987	-7.05995	41.4769	1.19269e-10	-0.00817319	0.0162072	-0.504294	0.24883	0.6179	0.722445	NA	0.0129208	0.0121267	1.06548	1.12118	0.289665	0.688682	NA
ENSG00000272444.1	RP11-1017G21.6	14	102418753	102419400	102168753	102669400	500647	rs2448241	14	102414767	A	G	0.11	0.148772	0.0200672	7.41368	44.9386	2.03314e-11	NA	NA	NA	NA	NA	NA	NA	0.0339731	0.0317623	1.0696	1.12087	0.289732	0.688682	NA
ENSG00000225969.1	LINC00035	7	73149368	73150384	72899368	73400384	501016	rs10232827	7	73155017	A	G	0.42	-0.101388	0.01145	-8.85487	61.8006	3.80053e-15	-0.0296263	0.0210589	-1.40683	1.95707	0.161828	0.488864	NA	-0.0195436	0.0184251	-1.06071	1.12085	0.289735	0.688682	NA
ENSG00000127838.9	PNKD	2	219135115	219211516	218885115	219461516	576401	rs2292553	2	219146803	A	G	0.49	0.205375	0.0216969	9.46563	70.5081	4.58382e-17	0.043359	0.0302246	1.43456	2.02075	0.155163	0.485838	NA	-0.0177548	0.0167639	-1.05911	1.11918	0.290095	0.688682	NA
ENSG00000185272.9	RBM11	21	15588451	15600693	15338451	15850693	512242	rs2822470	21	15605628	A	T	0.45	0.211257	0.0186269	11.3415	92.5533	6.55356e-22	-0.0117602	0.0378229	-0.310928	0.0930742	0.760305	0.761252	NA	0.0325531	0.030556	1.06536	1.11882	0.290173	0.688682	NA
ENSG00000148484.13	RSU1	10	16632610	16859527	16382610	17109527	726917	rs373938041	10	16856685	A	G	0.4	-0.1697	0.011907	-14.2521	124.103	7.99752e-29	-0.00393799	0.021672	-0.181709	0.0325511	0.856823	0.778789	NA	0.0159392	0.015028	1.06064	1.11833	0.290279	0.688682	NA
ENSG00000234284.2	ZNF879	5	178450753	178462065	178200753	178712065	511312	rs17078991	5	178459426	C	A	0.23	0.184864	0.0137184	13.4756	114.087	1.24691e-26	0.0571768	0.0271151	2.10867	4.41409	0.0356433	0.284547	NA	0.0275228	0.0259235	1.06169	1.11632	0.290713	0.688682	NA
ENSG00000197016.7	ZNF470	19	57078880	57100279	56828880	57350279	521399	rs6510002	19	57097025	A	C	0.25	-0.187331	0.0202783	-9.238	67.2932	2.33985e-16	-0.0397649	0.0369605	-1.07587	1.15083	0.283376	0.591136	NA	0.0301393	0.0284872	1.058	1.11596	0.290789	0.688682	NA
ENSG00000217930.3	PAM16	16	4381550	4405608	4131550	4655608	524058	rs3747572	16	4385732	G	A	0.22	-0.203336	0.0188689	-10.7763	85.6837	2.11144e-20	0.00103573	0.035204	0.0294207	0.000865534	0.97653	0.798375	NA	0.0230316	0.0217028	1.06122	1.11427	0.291156	0.688682	NA
ENSG00000131044.12	TTLL9	20	30458505	30532764	30208505	30782764	574259	rs6061045	20	30532043	G	A	0.45	-0.0892134	0.00940642	-9.48431	70.0231	5.86139e-17	-0.0146366	0.0195195	-0.749848	0.560792	0.453941	0.672796	NA	0.0186573	0.0176635	1.05627	1.11406	0.291201	0.688682	NA
ENSG00000134333.9	LDHA	11	18415935	18429972	18165935	18679972	514037	rs6486424	11	18426656	A	T	0.49	0.0910258	0.00924953	9.84112	71.2768	3.10466e-17	0.00755798	0.0175405	0.430887	0.181359	0.670208	0.739482	NA	-0.0143609	0.0136022	-1.05578	1.11285	0.291462	0.688682	NA
ENSG00000066855.11	MTFR1	8	66556969	66683496	66306969	66933496	626527	rs10504389	8	66556187	T	C	0.13	0.208875	0.0178341	11.7121	97.9608	4.26752e-23	NA	NA	NA	NA	NA	NA	NA	0.0276798	0.0262182	1.05575	1.11271	0.291494	0.688682	NA
ENSG00000269293.2	ZSCAN16-AS1	6	28089573	28105071	27839573	28355071	515498	rs1947863	6	28099344	A	G	0.26	-0.0992973	0.0129115	-7.69064	50.5365	1.16969e-12	0.0342817	0.0270141	1.26903	1.607	0.204915	0.52771	NA	0.0254214	0.0240854	1.05547	1.11238	0.291565	0.688682	NA
ENSG00000225171.2	DUTP6	1	166837985	166838446	166587985	167088446	500461	rs17331024	1	166830976	G	A	0.32	0.178675	0.0119065	15.0065	140.357	2.2245e-32	0.00976215	0.0243352	0.401154	0.16089	0.688338	0.741735	NA	-0.0230387	0.021831	-1.05532	1.11206	0.291634	0.688682	NA
ENSG00000096696.9	DSP	6	7541808	7586950	7291808	7836950	545142	rs71542854	6	7438140	C	CCT	0.5	-1.01863	0.0827729	-12.3064	103.922	2.10473e-24	-0.110077	0.0979906	-1.12334	1.25829	0.261974	0.574349	NA	-0.0525397	0.0497627	-1.05581	1.11105	0.291855	0.688682	NA
[truncated: 3,322 more rows]

## Sheet: Table S2
Motifs enriched in IFN magnifiers (background:IFN dampeners)
[truncated: 58 more rows]

[truncated: 4 more sheets: Table S3, Table S4, Table S5, Table S6]
